# Supplementary material for: Altered microbiome and metabolome profiling in fearful companion dogs: An exploratory study
Source: PLoS One. 2025 Jan 15;20(1):e0315374. doi: 10.1371/journal.pone.0315374 (PMC11734960; doi:10.1371/journal.pone.0315374)
Supplement: S1 File — (ZIP) [file pone.0315374.s001.zip]

Archive with 11 entries (10 files):
- Sacchettino et al. 2024-Supplementary material/
- Sacchettino et al. 2024-Supplementary material/.DS_Store
- __MACOSX/Sacchettino et al. 2024-Supplementary material/._.DS_Store
- Sacchettino et al. 2024-Supplementary material/Supplementary Table metabolome.xlsx
- __MACOSX/Sacchettino et al. 2024-Supplementary material/._Supplementary Table metabolome.xlsx
- Sacchettino et al. 2024-Supplementary material/1_tax_raw.txt
- __MACOSX/Sacchettino et al. 2024-Supplementary material/._1_tax_raw.txt
- Sacchettino et al. 2024-Supplementary material/1_otu_raw.txt
- __MACOSX/Sacchettino et al. 2024-Supplementary material/._1_otu_raw.txt
- Sacchettino et al. 2024-Supplementary material/1_tree_raw.tre
- __MACOSX/Sacchettino et al. 2024-Supplementary material/._1_tree_raw.tre
