# Supplementary material for: Altered microbiome and metabolome profiling in fearful companion dogs: An exploratory study
Source: PLoS One. 2025 Jan 15;20(1):e0315374. doi: 10.1371/journal.pone.0315374 (PMC11734960; doi:10.1371/journal.pone.0315374)
Supplement: S1 File — (ZIP) [file pone.0315374.s001.zip › Sacchettino et al. 2024-Supplementary material/Supplementary Table metabolome.xlsx]

## Sheet: TableSuppl
Concentration data (µM) of the serum metabolome dataset in control (CTRL) and phobic (PHOB) animals.
Sample Identification	Ala	Arg	Asn	Asp	Cys	Gln	Glu	Gly	His	Ile	Leu	Lys	Met	Phe	Pro	Ser	Thr	Trp	Tyr	Val	1-Met-His	3-Met-His	5-AVA	AABA	Ac-Orn	ADMA	alpha-AAA	Anserine	BABA	Betaine	c4-OH-Pro	Carnosine	Cit	Creatinine	Cystine	DOPA	HArg	HCys	Kynurenine	Met-SO	Nitro-Tyr	Orn	PAG	PheAlaBetaine	ProBetaine	Sarcosine	SDMA	t4-OH-Pro	Taurine
DOG_CTRL_2	454	227	128	10.8	63.6	846	30.1	360	101	73.3	127	244	72.3	64.9	281	168	406	103	52.9	236	10.5	4.42	2.35	32.4	23.3	1.5	5.69	1.31	108	186	72.8	31.2	64.4	79.2	23.6	0.286	4.99	3.42	3.55	5.61	0	27.4	1.21	0.098	5.67	23.6	0.602	74	0
DOG_CTRL_2	457	228	132	13.4	69.1	853	28.6	363	98.8	72.9	150	241	73.2	66.7	277	165	409	102	53.4	232	10.7	4.6	2.49	34.5	22.2	1.55	5.42	1.49	116	193	74.1	30.7	66.3	84.1	22.8	0.26	4.94	2.56	3.58	5.44	0	26.7	1.12	0.387	5.48	23.5	0.683	74.6	16
DOG_CTRL_2	448	231	147	10.4	69.6	834	30.2	361	98.5	72.3	141	236	69.1	64.5	279	160	404	101	53.1	225	10.2	4.46	2.55	33.7	23	1.49	6.63	1.33	113	185	75.3	30.3	64.9	81.2	22.9	0.23	5.2	2.93	3.16	5.38	0	27	0.994	0.304	5.56	22.6	0.698	76.4	0
DOG_CTRL_3	481	225	139	7.17	67.4	995	20.9	358	89.2	75.8	143	192	90.6	87.2	165	171	441	105	60.8	204	8.69	2.12	2.62	26.6	21.4	0.999	1.01	0.992	89.1	170	43.4	22.9	38.6	78.9	30.7	0.299	1.37	2.92	2.9	1.21	0	14.3	0.489	0.488	0.819	25	0.497	43.7	0
DOG_CTRL_3	485	223	136	8.39	73	941	20.7	348	93.3	76.1	132	183	93.6	87.2	170	176	435	102	59	218	8.27	2.15	2.5	27.6	19.8	1.26	0.925	1.15	92.3	167	45.5	24.2	40.4	76.1	32.5	0.282	1.29	2.82	2.97	1.38	0	14.5	0.507	0.493	0.79	26.8	0.513	45.8	35.6
DOG_CTRL_3	480	218	132	8.21	74.4	942	22.5	347	95.6	74.3	142	181	91.1	86	169	165	430	105	62.7	204	8.58	2.16	2.75	27.2	22	0.961	0.602	0.996	91	164	44.1	24.9	38.3	76.2	31	0.299	1.23	3.33	3.08	1.44	0	14.3	0.489	0	0.783	25.3	0.513	44.7	0
DOG_CTRL_7	312	197	96.7	9.54	58.7	848	23.8	258	60.5	50.3	85.8	210	67.2	52	134	73.2	159	56.5	36.7	145	7.6	6.22	1.02	14.9	18.7	0.904	0.623	1.3	49.7	120	14.6	24.5	28.3	84.5	20.2	0.238	4.83	6.53	2.42	2.97	0	10.3	0.235	0.443	0.384	15.5	0.485	14.6	14.5
DOG_CTRL_7	309	191	85	9.97	56.1	831	24.2	260	61.9	48.8	89.4	215	66.4	49.4	132	73.5	159	62	36.7	156	7.61	6.21	1.19	16.2	18.1	0.96	1.02	1.32	54.2	121	14.7	24.9	28.1	86	20.2	0.089	4.56	5.86	2.26	3.16	0	11.3	0.184	0.627	0.39	16.5	0.501	14.8	0
DOG_CTRL_7	318	187	88.2	8.35	57.4	819	21.1	262	60.9	50.5	83.4	218	67.6	50.8	132	75.3	157	58.1	38.9	150	7.52	5.72	1.03	16.7	19.3	0.898	1.86	1.14	55.9	116	15.5	24.1	28.8	87.5	20.3	0.194	4.59	6.42	2.17	3.22	0	10.2	0.135	0.401	0.437	17.2	0.467	15.3	0
DOG_CTRL_12	613	259	153	7.3	81.2	991	26	295	102	94.2	177	284	100	108	181	171	346	127	77.1	270	7.21	2.4	1.71	42.2	26.4	1.45	1.54	1.11	141	146	43.6	28.2	84.9	61.5	33	0.36	1.65	2.52	3.23	1.89	0	21.7	0.496	0.192	0.744	31.1	0.649	44.1	0
DOG_CTRL_12	597	261	150	9.03	84.9	1035	26.6	295	98.6	96.2	172	288	94.7	102	179	176	345	123	76.4	263	7.27	2.44	1.77	46.7	29.2	1.13	1.56	1.14	156	146	43	28.2	85.4	62.8	35.6	0.347	1.57	2.83	2.99	1.59	0	21.4	0.807	0.174	0.737	30.2	0.65	43.2	0
DOG_CTRL_12	593	265	138	8.92	88.5	1033	29.4	294	99.2	93.3	173	272	96.2	103	171	168	340	126	75.1	271	7.3	2.44	1.8	45.3	26.6	1.26	1.62	1.11	152	152	42.5	28.4	80.8	62	34.9	0.449	1.59	2.95	3.36	1.75	0	21.8	0.656	0.396	0.76	31.1	0.706	43	34.6
DOG_CTRL_14	465	196	105	7.85	54.3	969	21.2	295	83	60.1	110	198	77.5	73	159	170	358	74	60.1	177	5.42	3.26	1.53	32.6	20.1	1.54	0.552	1.18	109	139	21.5	24.1	39.2	89	22.2	0.133	0.999	2.5	2.79	1.28	0	12.4	1.17	0.304	0.617	23	0.626	21.7	0
DOG_CTRL_14	457	200	105	7.43	52.6	976	21.1	292	81.7	60.5	128	197	71.6	73.8	153	169	361	72.4	59.4	173	5.37	3.09	1.6	34.6	26.7	1.34	0.627	1.15	116	139	21.6	25	40	86.9	22.8	0.204	0.993	2.65	2.54	1.38	0	12.6	1.22	0.322	0.639	24.1	0.654	21.9	0
DOG_CTRL_14	456	199	108	7.16	55.1	969	23.1	293	87	61.3	131	197	68.6	71.2	149	176	364	74.9	59	174	5.36	3.19	1.57	36.7	19.6	1.41	0.669	1.08	123	141	21.8	24.9	38.6	84.3	23.1	0.314	1.08	2.92	2.31	0.999	0	12.4	1.31	0.301	0.576	22.8	0.636	21.8	0
DOG_CTRL_15	444	213	145	9.99	65.2	910	28.6	377	95.6	85.7	153	244	131	64.9	274	120	198	94.6	51.4	242	9.31	8.52	1.27	46.7	21.2	1.27	3.68	1.11	156	189	85.5	32.8	64.4	111	25.2	0.374	5.34	4.25	6.28	5.56	0	27.3	0.619	0.182	1.1	23.9	0.475	86.8	10.1
DOG_CTRL_15	433	208	150	11	62.2	895	30.3	380	97.3	80.7	150	232	141	66.2	280	118	195	97.2	54.9	242	9.36	8.56	1.36	44.4	23.6	1.02	4.29	1.24	148	194	85.3	33.4	62.4	112	24	0.28	4.92	3.9	6.23	6.15	0	28.7	0.708	0.659	1.2	22.7	0.543	86.2	0
DOG_CTRL_15	436	216	140	8.57	63.1	911	26.9	374	93.5	90	157	228	130	64.7	275	121	195	96.6	52.5	241	9.06	8.22	1.43	44.7	21.3	0.873	4.17	1.07	150	191	84.1	31.6	64.6	111	24.5	0.215	5.41	4.31	6.65	5.89	0	29	0.629	0.281	1.25	23.8	0.588	85.5	0
DOG_CTRL_16	227	167	133	8.9	67.9	787	19.2	167	73.8	73.2	146	133	52.9	62.7	107	101	193	70.6	39.9	196	6.2	2.77	0.392	51.3	16.2	1.22	0.662	1.15	172	131	13.4	18.6	32.8	76.9	21.7	0.006	0.699	2.73	2.68	0.843	0	11.5	0.167	0.327	0.609	11.5	0.506	13.3	0
DOG_CTRL_16	224	168	130	7.06	69.7	776	17	165	74.2	68.8	130	134	57	64.1	107	98.8	187	73.7	42	199	6.08	3.03	0.62	54.7	20.4	1.26	1.42	1.29	183	133	13.2	18.1	33.5	77.1	20.7	0.091	0.76	2.86	2.77	0.87	0	11.6	0.266	0.419	0.689	12.3	0.532	13.1	0
DOG_CTRL_16	223	162	115	7.34	72.1	788	17.2	165	75.3	69.3	137	133	54.3	60.5	106	104	194	68.9	37.4	199	6.25	2.75	0.34	48.9	16.6	1.11	0.95	1.12	164	133	12.9	18.4	31.2	77.6	20.5	0.215	0.795	2.62	3.12	0.865	0	11.7	0.276	0.316	0.684	11.5	0.58	12.9	0
DOG_CTRL_17	622	288	155	13.5	114	1660	46.5	340	130	99.2	178	338	127	154	233	214	506	155	94.6	306	13.4	6.09	2.33	68.6	29.6	3.01	4.69	1.18	229	232	41.7	36.4	126	129	36.5	0.325	1.66	5.96	4.8	3.96	0	32.6	0.897	0.346	1.09	31.3	1.1	42.5	0
DOG_CTRL_17	635	291	164	12.1	113	1656	48.7	333	129	98	183	333	121	141	226	208	510	163	93.5	310	14.4	6.58	2.49	78.9	33.8	3.19	3.74	1.2	264	237	41.2	36.1	135	126	39	0.332	1.77	6.4	4.7	3.71	0	30.9	0.801	0.615	0.991	30.9	1.19	41.6	0
DOG_CTRL_17	618	296	156	13.6	85.5	1597	46.6	338	132	92.3	174	298	124	154	233	217	500	171	91.3	296	14	6.31	2.32	80.7	28.6	3	4.54	1.08	270	241	42.1	37	132	122	38	0.319	1.85	5.59	5.19	3.77	0	35.4	1.05	0.202	1.08	34	1.21	42.4	0
DOG_PHOB_1	305	231	144	8.62	64.8	774	23.1	269	75.9	77.5	126	193	79.8	81.1	141	137	217	89.9	58.1	209	7.6	7.38	1.02	28.2	23.4	1.43	1.08	1.12	94.3	115	25.6	22.9	50.4	77.6	21.7	0.228	2.91	2.83	2.65	2.36	0	13.3	0.638	0.365	2.01	16.8	0.703	25.8	0
DOG_PHOB_1	315	239	129	10.5	69	774	24	270	75.3	84	146	186	78.2	82.2	138	139	219	84.9	56.8	202	7.79	6.99	1.06	29.7	25.8	1.74	1.35	1.21	99.4	120	24.8	22.5	50.3	77.9	22.1	0.131	3.07	2.82	2.83	2.23	0	12.5	0.668	0.432	2.04	16.3	0.666	24.8	0
DOG_PHOB_1	315	231	132	11	68.1	804	23	276	80.4	81.8	144	182	79.4	82.5	139	135	219	85.4	57.7	212	7.91	7.58	1.04	30	23.6	1.68	1.42	1.1	100	120	26.3	23.5	50.2	77.6	21.6	0.122	2.98	3.08	2.62	1.76	0	12.9	0.614	0.293	2.18	16.8	0.663	26.5	51.4
DOG_PHOB_5	401	168	119	9.56	59.7	709	24.4	280	73.2	64.2	116	159	62	54.8	165	121	202	102	46.9	200	12.3	5.08	2.64	22.2	17.7	0.992	5.76	1.19	74.3	116	52.1	24.8	38	80.2	16.7	0.291	2.21	2.54	3.46	1.63	0	9.25	0.313	0.348	1.08	20.7	0.442	52.6	0
DOG_PHOB_5	405	171	115	10.6	58.9	685	27.2	279	71.1	65.5	110	153	64.2	59.7	171	117	205	103	45.2	202	12.5	4.71	2.44	23	17.8	0.965	3.39	1.2	77	118	48.9	24.8	36.8	81.8	17.5	0.223	2.29	2.44	3.42	1.61	0	8.46	0.365	0.424	1.17	20.7	0.422	49.4	0.059
DOG_PHOB_5	407	168	114	11.4	61.4	691	22.3	279	73.8	64.5	104	157	63.9	58.7	166	121	205	101	44.7	200	12.6	5.26	2.38	22.4	16.7	0.909	4.25	1.31	75	114	51.9	25.6	37.4	83.7	15.9	0.367	2.2	1.88	3.08	1.65	0	8.73	0.468	0.523	1.12	21.2	0.464	52.4	10.5
DOG_PHOB_6	597	183	107	11.6	50.9	627	26	328	85.2	51.9	96.6	194	84.5	59.1	180	137	224	56.1	40.8	171	10.1	6.98	3.8	30.7	16.6	1.53	1.57	1.26	103	163	41.8	28.8	56	79.7	18	0.317	4.39	1.91	2.29	1.85	0	13.7	1.05	0.61	3.43	30.1	0.642	42.1	54.2
DOG_PHOB_6	618	189	88.2	15.2	48.2	599	24.6	324	93	54.4	75.6	185	86.6	59.3	185	125	229	54.9	39.1	169	9.54	6.95	3.84	29.1	19	1.29	1.83	1.11	97.3	172	40.1	31	55.3	79	17.6	0.436	4.31	2.3	2.4	1.75	0	13.3	0.009	0.425	3.54	30.4	0.591	40.5	0
DOG_PHOB_6	626	187	83.1	16.5	43.5	583	24.4	330	93.3	54.5	94.5	182	87.1	58.6	183	125	229	54.2	38.4	169	9.83	6.95	3.5	28.4	18.3	1.28	2.07	1.05	95.1	180	41.2	31.2	56.6	78.7	18.2	0.234	4.46	1.42	2.29	2.06	0	14	0.005	0.238	3.58	31.1	0.617	41.6	0
DOG_PHOB_8	417	215	109	10.1	65	1117	25.9	271	91.8	73.8	132	224	92.2	69	165	112	388	79.8	54.8	200	6.85	7.28	0.85	33.5	23.1	1.39	2.16	0.999	112	134	28.6	24	67.9	89.1	21.3	0.258	3.68	3.95	2.69	2.79	0	16.9	0.252	0.526	4.43	21.8	0.576	29.2	0
DOG_PHOB_8	420	217	108	11.7	64	1064	26.5	272	93.9	71	129	232	95	63.8	163	113	395	82.8	57.5	201	6.85	7.53	0.781	36.6	21.5	1.47	2.28	1.1	123	127	28.5	25.3	69.4	90.1	20.7	0.171	3.71	3.99	2.52	2.96	0	16.7	0.297	0.592	4.2	21.8	0.552	29	0
DOG_PHOB_8	431	219	124	12	64.5	1055	25.5	269	97	70.3	133	225	96.1	63.3	169	111	393	81.3	52.9	199	6.84	7.26	0.886	34	22.3	1.22	3.08	0.982	114	135	29	26.3	70.4	89.1	20.1	0.154	3.59	3.26	2.88	3.28	0	16.6	0.289	0.392	4.3	23.1	0.649	29.2	0
DOG_PHOB_9	569	163	112	8.37	64.2	694	20.1	185	74.9	71.4	112	214	64.6	76.7	131	79.8	168	106	59.3	212	8.05	4.4	1.78	41.1	16.1	1.46	2.57	1.17	138	96.8	19.5	31.6	30	76.6	21	0.271	0.836	3	4.08	1.02	0	10	1.9	0.426	0.457	29.3	0.601	19.6	0
DOG_PHOB_9	576	160	117	7.49	65.3	697	19.6	183	65.9	75.7	132	210	63.1	78	129	81.3	168	105	60	209	7.96	4.26	1.64	43.7	16.6	1.23	2.57	1.14	146	93.1	19.5	26.8	31.9	80	21.6	0.276	0.772	2.69	3.84	1.06	0	10.5	1.99	0.393	0.469	28.5	0.534	19.4	0
DOG_PHOB_9	574	162	111	8.49	68	691	19.3	185	70.9	73.6	122	217	64.6	76.3	129	84.3	164	110	59	206	8.03	4.69	1.49	38.8	15.9	1.59	3.01	1.16	130	94.3	20.1	29	31.4	76.9	21.2	0.302	0.774	2.86	4.04	1.34	0	10	2	0.551	0.517	29.4	0.553	19.7	0
DOG_PHOB_10	325	201	78.1	9.28	71.9	831	18.3	239	68.7	57.8	112	183	66.5	89.4	169	116	177	96.9	60.1	178	8.23	4.31	1.84	26.4	19.5	1.02	1.71	1.01	88.4	74.7	54.5	23.4	66.4	83.9	23.5	0.13	0.603	3.54	2.61	3.14	0	12.5	0.604	0.447	0.641	16.1	0.506	55.1	18.2
DOG_PHOB_10	321	193	86.6	7.99	70.4	864	17.8	237	77	59.4	94.9	181	61.9	84.8	167	119	178	96.1	59.9	179	8.31	4.19	1.93	27.7	20.3	0.917	1.58	0.913	92.6	77.6	53.8	25.5	63.4	80.5	22.7	0.207	0.565	3.11	2.11	2.67	0	13	0.7	0.236	0.616	16.5	0.526	54.2	6.36
DOG_PHOB_10	328	197	88.7	10.7	66	823	19.3	237	67.9	62.4	105	186	67.5	83.1	166	118	181	100	59.3	180	8.12	4.26	1.83	27.5	21.6	1.13	1.23	0.99	92.1	79.5	54.3	22	63.8	81.4	22.4	0.109	0.613	3.39	2.64	3.13	0	12.5	0.6	0.216	0.689	17.6	0.486	55.5	0
DOG_PHOB_11	350	178	96.3	9.07	66.9	705	19.6	225	91.2	61.4	111	142	67.1	64.8	129	78.3	120	58.7	45.1	172	8.94	3.3	0.619	17.8	17.4	1.18	2.27	0.926	59.4	131	29.5	31.4	78.1	93	22.9	0.327	6.21	2.68	2.28	1.23	0	10.5	0.267	0.132	8.65	19.2	0.608	30.2	0
DOG_PHOB_11	352	172	103	10.2	66.4	686	20.8	223	84.5	58.9	101	141	63.8	64.9	128	85.5	123	61.1	43.6	165	9.2	3.34	0.67	16.4	16.9	1.48	2	1.02	54.9	132	29.3	29.8	80	93.3	23.9	0.28	5.91	2.51	2.18	1.31	0	11.5	0.284	0.239	9.07	18.1	0.613	29.4	0
DOG_PHOB_11	362	172	105	10.6	72.5	714	20.9	228	87.9	61.9	112	146	61.6	64	127	83.3	120	60.2	46.6	168	8.85	3.14	0.67	16.6	17.3	1.16	1.5	0.942	55.4	134	30.9	30.9	77.4	94.5	22.8	0.241	6	2.81	2.07	1.15	0	11.2	0.408	0.362	9.16	19.1	0.634	31.2	0
DOG_PHOB_13	523	193	108	8.37	64.4	861	33.6	182	68.6	65	115	197	75.1	79.6	178	118	259	82.5	58.3	218	7.29	4.66	0.467	37.1	18	1.28	1.17	1.01	124	153	18.8	23.6	52.8	68.2	19.6	0.242	1.16	2.38	2.08	1.29	0	15.5	0.381	0.468	0.862	27.7	0.522	18.6	0
DOG_PHOB_13	514	199	118	9	61	844	37.4	182	74.6	62.4	106	193	76.5	80.1	180	121	256	80.9	56.1	213	7.41	4.73	0.741	37.4	19.3	1.28	1.21	0.958	125	159	19.2	26	52	68.4	20.2	0.354	1.18	2.77	2.28	1.65	0	14.8	0.316	0.091	0.888	27.7	0.512	19.3	0
DOG_PHOB_13	536	194	107	7.09	66.4	841	32.9	181	73	65.8	133	191	74.3	81.7	173	118	262	81.9	56	220	7.79	4.37	0.528	37.2	18.6	1.28	1.04	1.08	124	153	18.7	25.1	50.6	68.6	19.4	0.286	1.19	2.28	2.26	1.33	0	16.1	0.32	0.388	0.823	26.3	0.574	18.7	0
[truncated: 57 more columns]
