# Supplementary material for: Altered microbiome and metabolome profiling in fearful companion dogs: An exploratory study
Source: PLoS One. 2025 Jan 15;20(1):e0315374. doi: 10.1371/journal.pone.0315374 (PMC11734960; doi:10.1371/journal.pone.0315374)
Supplement: S1 File — (ZIP) [file pone.0315374.s001.zip › Sacchettino et al. 2024-Supplementary material/1_otu_raw.txt]

#NAME	CF_1	CF_2	CF_3	CF_4	CF_5	CF_6	CF_7	CF_8	CF_9	CF_10	CF_11	CF_12	CF_13	CF_14	CF_15	CF_16
ASV1	0	0	0	0	0	0	0	0	0	0	0	0	0	0	0	0
ASV2	0	0	0	0	0	0	0	0	0	0	0	0	0	0	0	0
ASV3	0	0	0	0	0	0	1008	0	0	0	0	0	0	0	0	0
ASV4	0	0	0	350	7729	1881	0	198	106	1249	124	0	0	82	82	31
ASV5	0	0	359	0	0	0	0	0	76	0	0	0	0	0	0	0
ASV6	0	0	0	0	0	0	0	0	0	0	0	0	0	84	0	0
ASV7	0	0	0	0	0	0	0	0	153	0	0	0	0	0	0	0
ASV8	0	0	0	0	0	0	0	0	0	0	0	0	72	0	0	0
ASV9	0	0	0	0	0	0	0	0	0	0	0	0	0	0	0	0
ASV10	0	0	0	0	0	0	0	0	0	0	0	0	0	0	0	0
ASV11	0	0	0	0	0	0	0	0	0	0	0	0	31	0	0	0
ASV12	0	0	0	0	45	0	0	0	0	0	0	0	0	0	0	0
ASV13	0	8390	2730	4018	0	11352	2570	1280	1631	4090	923	24	125	0	3199	356
ASV14	0	0	0	0	0	0	0	0	0	0	0	0	48	0	0	0
ASV15	0	0	0	3874	0	0	0	0	0	0	0	0	0	105	44	0
ASV16	0	0	0	0	11	0	0	0	0	0	0	0	0	0	0	0
ASV17	0	0	0	0	0	0	271	0	0	0	0	0	0	0	0	0
ASV18	0	0	0	0	0	0	90	0	0	712	0	0	0	0	0	0
ASV19	0	0	0	2440	0	0	0	0	0	0	0	0	0	0	0	0
ASV20	0	0	0	0	0	0	0	0	0	0	0	0	0	0	0	0
ASV21	0	0	0	51	0	0	0	0	0	0	0	0	0	0	79	0
ASV22	0	0	16005	0	0	0	0	0	0	0	7859	0	0	0	0	0
ASV23	0	0	0	0	0	0	0	0	0	0	0	0	0	0	0	0
ASV24	0	0	0	0	0	0	0	0	0	0	0	0	0	0	0	0
ASV25	0	0	0	0	0	0	0	0	0	0	0	155	0	0	0	0
ASV26	0	0	0	504	0	0	0	0	0	0	0	0	0	0	0	0
ASV27	0	0	0	0	0	0	0	0	0	0	224	0	0	0	0	0
ASV28	0	0	0	0	0	175	55	0	113	0	0	0	0	0	0	0
ASV29	0	0	0	0	39	0	0	0	0	0	0	0	0	0	0	0
ASV30	0	0	0	243	0	0	0	0	0	0	0	0	0	0	0	0
ASV31	0	0	0	0	0	0	0	0	133	2381	0	0	0	0	0	0
ASV32	0	0	0	0	0	0	0	0	0	0	0	0	0	0	0	0
ASV33	0	0	0	414	0	0	0	0	0	0	0	0	0	0	0	0
ASV34	3	0	0	0	0	0	0	0	0	0	0	0	0	0	0	0
ASV35	0	0	0	0	0	0	0	0	0	0	0	0	0	0	0	0
ASV36	0	0	0	0	35	0	0	0	0	0	0	0	0	0	0	0
ASV37	0	0	0	0	0	0	0	0	0	0	0	0	0	0	0	0
ASV38	109	0	0	0	0	0	0	0	0	0	0	0	0	0	0	0
ASV39	0	0	0	0	0	0	0	0	0	0	0	0	0	0	0	0
ASV40	0	0	0	148	0	0	0	0	0	0	0	0	0	0	0	0
ASV41	0	0	0	0	0	0	698	0	0	0	0	0	0	0	0	0
ASV42	0	0	0	47	0	0	0	0	0	0	0	0	0	0	0	0
ASV43	0	0	0	0	0	0	0	0	0	0	0	0	0	0	0	0
ASV44	0	0	0	0	0	0	0	0	0	0	0	0	0	0	0	0
ASV45	0	0	0	0	0	0	0	0	0	0	0	0	0	153	0	0
ASV46	0	0	0	177	0	0	0	0	0	939	0	0	0	0	0	0
ASV47	0	0	0	0	0	0	0	0	0	0	0	0	0	0	0	0
ASV48	0	0	0	23	0	0	183	0	429	0	751	0	0	0	60	0
ASV49	0	0	0	0	816	126	0	0	0	0	0	0	0	0	0	0
ASV50	0	0	0	0	0	0	0	0	0	0	0	0	0	169	0	0
ASV51	0	0	0	0	0	0	0	0	0	0	0	0	0	0	0	0
ASV52	0	0	0	0	0	0	0	0	0	0	0	0	0	0	19	0
ASV53	0	0	0	0	0	0	0	0	0	0	0	0	0	0	0	0
ASV54	0	0	0	0	0	0	0	0	0	0	0	0	0	0	0	0
ASV55	12181	2701	16751	50	4443	272	9921	1543	476	22226	151	1646	6010	491	430	9176
ASV56	0	0	0	0	0	0	0	0	0	0	0	0	0	0	0	0
ASV57	0	0	0	0	0	0	0	0	0	0	0	0	0	0	0	0
ASV58	0	0	0	527	0	0	0	0	0	0	264	0	0	0	0	0
ASV59	0	0	0	0	0	0	0	0	0	0	3	0	0	0	0	0
ASV60	0	44	0	25	0	0	0	0	0	0	0	0	0	0	0	0
ASV61	0	0	0	0	0	0	0	0	0	0	0	0	0	0	0	0
ASV62	0	0	0	0	0	0	0	0	0	0	0	0	0	0	0	0
ASV63	0	0	0	52	0	0	0	0	0	2702	0	0	143	0	0	0
ASV64	0	0	0	345	0	0	0	0	0	946	0	0	0	0	0	0
ASV65	0	0	0	0	0	0	0	0	2833	0	0	0	0	0	0	0
ASV66	475	0	0	0	1878	0	0	0	0	0	0	0	0	0	0	0
ASV67	0	0	0	0	0	0	0	0	10423	0	8176	0	0	0	0	0
ASV68	0	0	0	0	0	0	0	0	0	1621	0	0	0	0	0	0
ASV69	0	0	0	0	0	0	0	0	18	0	0	0	0	0	0	0
ASV70	0	0	0	0	0	0	0	0	0	0	0	0	0	0	0	9071
ASV71	0	0	0	0	299	0	0	0	0	0	0	0	0	0	0	0
ASV72	0	0	400	0	0	0	0	0	0	0	0	0	0	0	0	0
ASV73	0	0	0	0	0	0	0	0	0	0	0	0	0	0	0	0
ASV74	0	0	0	0	0	0	0	0	0	0	0	0	0	0	36	0
ASV75	0	0	0	0	0	0	0	0	0	50	0	0	0	0	0	0
ASV76	0	0	0	17	0	0	0	0	0	0	0	0	0	0	0	0
ASV77	0	0	0	0	0	0	0	0	0	0	0	0	0	0	0	0
ASV78	0	0	0	0	228	0	0	0	0	0	0	0	0	0	0	0
ASV79	0	0	0	266	0	0	0	0	0	0	0	0	0	0	0	0
ASV80	4	0	0	0	0	0	0	0	0	0	0	0	0	0	0	0
ASV81	0	0	0	0	0	0	0	0	0	0	0	0	0	0	0	0
ASV82	0	0	0	0	597	0	0	0	0	0	0	0	0	0	0	0
ASV83	0	0	0	98	0	0	0	0	0	0	0	0	0	0	0	0
ASV84	0	0	0	0	0	0	0	0	0	0	0	0	0	102	0	0
ASV85	0	0	0	0	375	0	0	0	0	0	0	0	0	0	0	0
ASV86	0	649	161	1137	0	162	2479	74	3630	92	826	79	319	783	1057	160
ASV87	0	4446	0	1474	0	2563	2242	0	6148	0	532	0	0	44248	2296	5289
ASV88	0	0	0	0	0	0	0	0	3042	0	309	0	0	0	34	0
ASV89	0	0	0	0	0	0	0	0	0	187	0	0	0	311	0	128
ASV90	0	0	0	0	0	0	0	0	0	0	0	0	0	0	0	0
ASV91	0	0	0	0	0	0	0	0	0	0	0	0	0	0	0	0
ASV92	0	0	0	0	0	0	0	0	0	0	0	0	0	0	0	0
ASV93	0	0	0	2651	0	0	0	0	0	0	0	0	0	0	0	0
ASV94	0	0	0	0	0	0	0	0	0	0	0	0	0	0	126	0
ASV95	0	0	0	795	0	0	0	0	0	0	0	0	0	0	0	0
ASV96	0	0	0	524	0	1195	486	2025	0	123	9519	0	0	188	3811	0
ASV97	0	188	0	0	0	0	0	0	0	0	0	0	0	0	178	88
ASV98	0	0	0	0	0	0	0	0	0	0	0	0	0	0	0	0
ASV99	0	0	0	0	0	0	26349	0	0	0	0	0	36	0	0	0
ASV100	0	0	0	0	0	393	0	0	0	0	0	0	0	0	0	0
ASV101	0	0	0	0	6688	0	0	0	0	0	0	0	0	0	0	0
ASV102	0	0	0	0	0	0	760	0	0	0	0	0	0	0	0	0
ASV103	0	0	0	0	0	0	0	0	0	0	0	0	0	0	0	0
ASV104	0	0	0	0	0	0	0	0	0	0	0	0	0	0	0	0
ASV105	0	0	0	147	0	0	0	0	0	0	0	0	0	0	0	0
ASV106	0	0	0	0	0	0	0	0	0	0	0	0	292	0	0	0
ASV107	0	0	0	0	279	0	0	0	0	0	0	0	0	0	0	0
ASV108	0	0	0	4	0	0	0	0	0	0	0	0	0	0	0	0
ASV109	0	0	0	0	0	0	0	0	1903	0	0	0	0	0	0	0
ASV110	0	0	0	2	0	0	0	0	0	0	0	0	0	0	0	0
ASV111	0	0	0	53	0	71	0	0	5571	0	296	0	0	0	1893	36
ASV112	0	0	0	0	0	0	0	0	0	161	0	0	0	0	0	0
ASV113	0	0	0	35	0	0	0	0	0	0	0	0	0	0	0	0
ASV114	0	0	0	0	0	0	0	0	0	0	0	0	0	0	167	0
ASV115	10540	0	0	2681	20613	71	0	0	0	0	270	497	148	0	66	0
ASV116	0	0	0	0	0	0	0	0	0	0	0	0	0	0	0	0
ASV117	0	0	0	0	0	0	0	0	0	0	0	0	0	0	0	0
ASV118	0	0	0	590	0	0	0	0	0	0	112	0	0	0	0	0
ASV119	0	0	0	0	0	0	0	0	0	0	0	0	0	0	0	0
ASV120	0	0	0	1455	0	0	0	0	0	0	0	0	0	0	0	0
ASV121	0	0	0	0	0	0	0	0	0	0	0	0	91	287	0	0
ASV122	0	0	0	0	0	0	0	0	0	0	0	0	0	0	0	0
ASV123	0	0	0	397	0	0	0	0	0	0	0	0	0	0	0	0
ASV124	0	0	0	101	0	0	0	0	0	0	0	0	0	0	0	0
ASV125	0	0	0	0	0	0	0	0	0	0	0	0	0	0	0	0
ASV126	0	0	0	125	0	0	0	0	0	0	0	0	0	0	0	0
ASV127	0	0	0	169	0	0	0	0	0	0	146	0	0	0	288	84
ASV128	0	0	310	0	0	0	138	0	253	0	0	0	0	0	0	877
ASV129	0	0	0	0	0	0	0	0	0	0	0	0	0	0	0	0
ASV130	0	0	0	0	291	0	0	0	0	0	0	0	0	0	0	0
ASV131	208	203	0	437	2293	91	0	4312	0	2670	1544	95	416	0	53	74
ASV132	0	0	1923	0	0	0	0	0	0	0	0	0	0	0	0	0
ASV133	0	0	0	0	38	0	0	0	0	0	0	0	0	0	0	0
ASV134	0	0	0	0	0	0	0	0	0	0	0	0	0	0	0	0
ASV135	0	0	0	0	0	0	0	1104	0	0	0	0	0	0	0	0
ASV136	0	0	0	0	0	0	0	0	0	0	0	0	34	0	0	0
ASV137	0	0	0	0	0	0	0	188	0	0	0	483	217	0	0	0
ASV138	0	0	0	0	0	0	0	0	0	670	0	0	0	270	0	0
ASV139	0	0	0	0	0	0	0	0	0	0	0	0	0	0	0	0
ASV140	0	0	0	0	0	0	0	0	75	0	0	0	0	0	0	0
ASV141	0	0	0	208	0	0	0	0	0	0	0	0	0	0	0	0
ASV142	0	4	0	0	0	0	0	0	0	0	0	0	0	0	0	0
ASV143	0	0	0	0	0	0	0	218	0	0	0	0	0	0	0	0
ASV144	0	0	0	0	0	0	0	0	0	0	0	0	0	242	0	0
ASV145	0	0	0	0	0	0	0	0	0	0	0	0	0	0	0	0
ASV146	2342	0	0	0	0	0	0	0	0	0	0	0	0	0	0	0
ASV147	0	0	0	0	0	0	0	0	260	0	0	0	0	0	0	0
ASV148	0	0	0	0	0	0	0	0	0	0	0	0	0	0	0	0
ASV149	0	0	0	492	0	0	0	0	0	0	0	0	0	0	0	0
ASV150	0	0	0	2690	0	0	0	0	0	0	0	0	0	0	0	110
ASV151	0	0	0	0	0	0	0	0	0	0	0	0	0	239	0	0
ASV152	0	0	0	0	0	0	0	0	0	0	0	0	126	0	0	0
ASV153	0	0	0	0	0	0	0	0	0	0	0	0	0	0	0	0
ASV154	0	0	0	532	0	0	144	230	9429	0	1110	0	0	0	220	0
ASV155	0	0	0	0	0	0	0	0	0	0	0	46	0	0	0	0
ASV156	0	0	0	0	0	0	0	0	0	0	0	133	0	0	0	0
ASV157	0	0	0	0	0	0	133	0	0	0	0	132	166	0	0	0
ASV158	0	21	0	224	0	0	0	0	0	0	0	0	0	0	0	0
ASV159	2590	0	0	0	0	0	0	0	0	0	0	50	0	0	0	0
ASV160	0	0	0	0	0	0	0	0	0	0	0	0	0	131	0	0
ASV161	0	0	38	0	0	904	76	0	0	0	0	847	4903	36	201	164
ASV162	0	67	37	25	0	0	0	0	1008	0	47	181	129	0	51	558
ASV163	0	0	0	122	0	0	0	0	0	0	0	0	60	0	0	0
ASV164	0	0	0	1398	0	0	0	0	0	0	0	0	0	0	0	0
ASV165	0	0	0	277	0	0	0	0	0	0	0	0	0	0	0	0
ASV166	0	217	313	0	0	150	0	0	162	0	0	0	0	0	0	42
ASV167	0	0	0	0	0	9	0	0	0	0	0	0	0	0	0	0
ASV168	0	0	0	0	0	0	0	0	29	0	0	0	0	0	0	33
ASV169	0	0	0	0	0	0	0	0	0	25	0	0	0	0	0	0
ASV170	0	0	0	214	0	0	0	0	0	0	0	0	0	12	198	0
ASV171	0	0	0	0	0	0	0	0	0	0	0	0	0	0	0	0
ASV172	0	0	0	0	0	0	0	0	0	0	0	0	0	0	0	0
ASV173	0	0	0	0	0	0	0	0	0	0	0	0	0	0	0	0
ASV174	0	0	0	1694	0	0	0	0	0	0	0	0	0	0	0	0
ASV175	0	0	0	0	0	0	1321	0	0	0	0	0	0	0	0	0
ASV176	0	0	0	0	0	0	0	0	0	67	0	0	0	0	0	0
ASV177	0	0	0	0	0	0	0	0	0	0	0	0	0	0	0	0
ASV178	0	172	0	0	0	0	0	0	0	0	0	0	0	0	0	0
ASV179	0	0	0	0	0	0	0	0	0	0	0	0	0	0	0	0
ASV180	0	2554	2903	1188	0	631	1032	393	4618	4278	3158	0	0	921	1167	5277
ASV181	0	0	0	0	0	0	0	0	233	0	0	0	0	0	0	0
ASV182	0	0	0	0	0	0	0	0	0	0	0	0	0	0	0	0
ASV183	0	0	0	1109	0	0	0	0	0	0	0	0	0	0	0	0
ASV184	0	0	0	0	0	0	163	20	0	1069	80	88	36989	61966	2163	1079
ASV185	75204	0	8883	0	7106	0	0	0	0	0	12494	0	400	0	0	0
ASV186	0	0	0	0	0	0	0	0	1096	0	48	0	0	0	0	0
ASV187	0	0	0	11	0	0	0	0	0	0	0	0	0	0	0	0
ASV188	0	0	0	0	193	0	0	0	0	0	0	0	0	0	0	0
ASV189	0	0	0	136	0	0	0	129	942	0	328	0	0	0	1121	3996
ASV190	0	0	0	0	0	0	0	0	0	0	0	0	0	0	0	0
ASV191	0	0	0	239	0	0	0	0	0	0	0	0	0	0	0	0
ASV192	0	0	0	0	0	0	0	0	0	19	0	0	0	0	0	0
ASV193	0	0	0	0	0	0	0	0	108	0	0	0	0	0	0	0
ASV194	0	4783	0	173	0	131	316	0	0	0	0	0	0	1431	880	0
ASV195	0	0	0	0	0	0	0	0	0	0	0	0	0	0	0	0
ASV196	0	0	0	0	0	0	0	0	0	9563	0	0	0	496	308	0
ASV197	0	0	0	0	0	0	0	0	0	0	0	0	0	126	0	0
ASV198	0	0	0	7612	0	0	24	0	0	0	0	0	0	0	0	0
ASV199	0	0	0	118	0	0	0	0	226	0	116	0	0	0	0	0
ASV200	0	1767	9611	4006	0	0	1265	1482	15669	0	4589	48	0	36	3529	3569
ASV201	0	0	0	0	0	0	0	0	0	0	0	0	0	0	0	0
ASV202	0	0	0	0	0	0	0	0	0	0	0	0	0	0	0	0
ASV203	0	0	0	0	0	0	0	0	0	0	0	119	322	0	0	0
ASV204	0	0	0	116	0	0	0	0	0	0	0	0	0	0	0	0
ASV205	0	0	0	0	0	0	0	0	0	0	0	0	0	8	0	0
ASV206	0	0	0	19	0	0	0	0	0	0	0	0	0	0	178	0
ASV207	0	0	0	40	0	46	0	0	95	0	54	4	0	0	0	0
ASV208	0	0	0	14	0	0	0	0	0	0	41	0	0	0	416	48
ASV209	0	0	0	0	0	0	0	0	0	0	0	525	0	0	0	0
ASV210	0	0	1636	0	0	0	15	0	0	1848	0	0	0	0	0	1728
ASV211	0	0	0	0	0	0	0	0	0	0	0	0	22	0	0	0
ASV212	65	0	117	0	0	0	0	0	0	0	0	0	0	0	0	0
ASV213	0	0	0	0	0	0	0	0	0	0	0	0	129	0	0	0
ASV214	0	116	0	0	0	0	0	0	0	0	0	0	0	0	0	0
ASV215	0	27464	0	487	0	0	0	0	0	0	0	0	0	0	0	0
ASV216	0	0	37658	0	0	0	0	0	0	0	0	0	0	0	0	0
ASV217	0	0	0	0	0	0	0	0	0	0	0	0	0	0	1994	0
ASV218	0	0	0	74	279	0	0	0	0	0	0	0	74	0	0	0
ASV219	0	0	0	56	0	0	0	0	0	0	0	0	0	0	0	0
ASV220	0	0	0	0	0	0	0	0	0	0	0	0	0	0	0	0
ASV221	0	0	0	158	0	0	0	0	0	0	0	0	0	0	0	0
ASV222	0	0	0	2931	0	0	0	0	0	0	0	0	0	0	0	0
ASV223	0	0	0	0	0	0	0	0	0	0	0	0	0	0	0	0
ASV224	0	0	0	651	0	0	0	0	0	0	0	0	0	0	0	0
ASV225	0	0	0	2810	0	31910	21235	14903	11315	0	13112	333	157	298	6125	15394
ASV226	0	0	0	0	0	0	0	0	0	0	0	0	0	0	0	148
ASV227	0	0	0	2911	0	9302	0	0	0	0	0	0	0	0	0	0
ASV228	0	0	0	0	0	0	0	0	0	0	0	0	0	0	0	0
ASV229	0	0	0	0	0	0	0	0	0	0	0	0	0	0	0	0
ASV230	0	0	0	0	0	0	0	0	0	0	0	0	0	65	0	0
ASV231	0	22298	1099	20613	0	14525	16204	4486	9041	287	5427	1258	712	49	5066	10295
ASV232	0	0	0	0	0	0	0	0	0	0	0	0	0	0	0	0
ASV233	0	0	0	0	376	0	0	0	0	0	0	0	0	0	0	0
ASV234	0	159	0	0	0	0	0	0	0	0	0	0	0	0	0	220
ASV235	0	0	0	2506	0	0	0	0	0	0	0	0	0	0	0	0
ASV236	0	0	0	0	0	0	0	0	0	0	0	0	0	0	9	0
ASV237	0	0	0	0	0	0	0	0	0	0	0	0	0	30	0	0
ASV238	0	0	0	6233	0	0	0	0	0	0	0	0	0	0	0	0
ASV239	0	0	0	0	254	0	0	0	0	0	0	0	0	0	0	0
ASV240	0	0	0	0	0	0	0	0	0	0	0	0	0	0	0	0
ASV241	0	0	0	0	0	0	0	0	0	0	0	0	0	0	18	0
ASV242	0	0	0	33	0	0	0	0	0	0	0	0	0	102	36	0
ASV243	0	0	0	0	0	0	0	0	0	0	0	0	0	51	0	0
ASV244	2276	0	0	0	0	0	0	0	0	0	0	0	0	0	0	0
ASV245	453	286	0	434	11125	618	0	0	115	368	652	908	507	393	0	24
ASV246	0	0	0	0	0	0	0	45	911	0	0	0	0	0	0	0
ASV247	0	0	0	0	2022	0	0	0	0	0	0	0	0	0	0	0
ASV248	6	0	0	0	0	0	0	0	0	0	0	0	0	0	0	0
ASV249	0	0	0	0	195	0	0	0	0	0	0	0	0	0	0	0
ASV250	0	0	1098	0	0	0	0	0	0	0	0	0	0	0	0	0
ASV251	0	38	0	25	0	0	0	0	0	0	0	0	0	106	172	0
ASV252	0	0	0	0	0	0	0	0	0	0	0	0	0	0	0	0
ASV253	0	0	0	0	0	0	0	0	160	0	0	0	0	0	0	0
ASV254	0	0	0	115	0	0	0	0	0	0	0	0	0	0	0	0
ASV255	0	0	0	0	0	0	0	0	22	0	165	0	0	0	0	0
ASV256	0	0	0	55035	0	108437	57448	134929	113414	589	74722	250908	137331	3008	107823	47089
ASV257	0	0	0	0	0	0	222	0	0	0	0	0	0	0	0	0
ASV258	0	0	0	32	0	0	0	0	0	0	0	0	0	0	0	0
ASV259	0	0	0	0	0	0	0	0	0	0	0	0	0	0	0	0
ASV260	0	0	0	0	0	0	0	0	0	168	0	0	0	0	0	0
ASV261	0	0	0	0	0	0	0	0	0	0	0	0	0	0	0	0
ASV262	0	0	0	0	0	859	150	0	693	0	163	0	0	107	0	68
ASV263	0	0	0	0	0	0	0	0	125	0	0	0	0	0	0	0
ASV264	0	0	0	0	0	0	0	0	0	0	0	0	0	0	0	0
ASV265	0	0	0	0	0	0	0	0	0	0	0	0	0	0	0	0
ASV266	0	0	0	138	0	0	0	0	0	0	0	0	0	0	0	0
ASV267	0	0	2362	181	0	1250	132	75	207	0	466	820	2042	296	35	5708
ASV268	0	0	0	428	0	0	0	0	0	0	0	0	0	0	0	0
ASV269	0	0	0	0	0	0	94	0	0	0	0	0	0	0	0	0
ASV270	0	0	0	0	0	0	0	0	0	0	0	0	0	0	0	0
ASV271	0	0	0	12166	0	0	0	0	0	0	0	0	0	0	0	0
ASV272	0	0	0	336	0	0	0	0	0	0	0	0	0	0	160	0
ASV273	0	0	0	0	0	0	0	0	0	0	0	0	0	0	0	0
ASV274	0	0	0	0	0	0	0	831	0	0	0	0	0	0	0	0
ASV275	0	0	0	0	0	0	0	0	0	0	0	0	0	0	0	3
ASV276	0	0	0	285	0	92	38	37	354	53	128	48	88	0	0	265
ASV277	0	0	0	0	0	0	0	0	0	0	0	0	0	0	0	0
ASV278	0	0	0	0	0	0	0	0	616	0	0	0	0	0	0	0
ASV279	0	0	0	108	0	0	0	0	0	0	0	0	0	0	0	0
ASV280	0	0	0	0	0	0	0	0	0	0	0	4701	0	0	0	0
ASV281	0	0	0	0	0	0	0	0	0	0	0	0	0	0	0	0
ASV282	0	0	0	0	0	0	0	0	0	0	0	0	0	0	0	0
ASV283	0	0	0	0	0	0	0	0	0	0	0	0	0	0	0	0
ASV284	475	87	658	0	158	0	402	0	0	1162	0	0	288	0	0	453
ASV285	0	0	0	0	0	0	0	0	0	779	0	0	0	0	0	1953
ASV286	0	0	0	0	0	71	0	0	0	0	0	0	0	0	347	0
ASV287	0	0	0	0	0	0	0	0	0	0	0	0	0	444	0	0
ASV288	0	144	0	0	0	0	0	0	0	0	0	0	0	0	0	0
ASV289	0	0	0	0	0	0	0	0	0	0	0	0	0	0	0	0
ASV290	0	83143	0	2941	0	0	0	0	0	4836	0	0	0	0	0	0
ASV291	0	0	0	1058	0	0	0	0	0	0	0	232	0	0	0	0
ASV292	214	0	0	0	0	0	0	0	0	0	0	0	0	0	0	0
ASV293	0	0	0	0	0	0	0	0	0	0	0	0	0	0	0	0
ASV294	0	7189	0	0	0	0	0	0	0	0	0	0	0	0	0	0
ASV295	0	0	0	0	0	0	0	0	0	0	0	0	0	0	0	0
ASV296	0	0	1723	66	0	56	115	0	472	369	51	42	0	0	0	903
ASV297	0	78	0	49	0	71	0	0	0	0	220	99	265	65	0	0
ASV298	0	0	0	162	0	0	0	0	0	0	0	0	0	488	4017	0
ASV299	0	83	0	145	0	0	16	0	0	55	0	0	0	0	0	0
ASV300	0	56	448	156	0	0	0	0	522	0	155	0	0	0	124	131
ASV301	0	0	0	0	0	0	0	0	0	0	0	0	0	0	0	0
ASV302	0	0	0	0	1694	0	0	0	0	0	0	0	0	0	0	0
ASV303	1088	0	0	0	0	0	0	0	0	0	0	0	0	0	0	0
ASV304	0	0	0	0	0	0	0	0	0	0	0	0	0	0	0	0
ASV305	0	0	0	0	0	0	319	0	0	0	0	0	0	0	0	0
ASV306	0	0	0	0	0	0	0	0	0	0	0	0	0	0	1659	0
ASV307	0	0	0	182	0	0	0	0	0	0	0	0	0	0	0	0
ASV308	0	0	0	0	0	0	0	0	0	0	542	0	0	0	0	0
ASV309	0	0	0	0	0	0	0	0	1123	0	0	0	0	0	0	0
ASV310	0	0	0	0	0	0	0	0	0	0	0	0	0	72	0	0
ASV311	0	0	0	0	0	0	0	152	0	0	0	0	0	0	0	0
ASV312	0	0	0	0	0	0	0	0	0	0	0	0	0	0	0	0
ASV313	0	0	0	1770	0	0	0	204	2069	0	4536	0	0	5531	0	0
ASV314	0	0	0	0	0	0	0	0	0	0	0	0	0	0	0	0
ASV315	0	0	0	0	0	0	32	0	0	0	0	0	0	0	0	0
ASV316	0	0	0	0	0	0	0	0	0	0	0	0	37	0	0	0
ASV317	0	0	0	2674	0	0	0	0	0	0	0	0	0	0	0	0
ASV318	72585	0	47969	0	6097	0	0	0	0	0	16645	0	0	175	0	0
ASV319	0	0	0	0	0	0	0	0	0	0	0	0	0	0	0	0
ASV320	0	0	0	0	0	0	0	0	91	0	488	0	0	0	0	0
ASV321	0	0	0	0	0	0	0	315	0	0	0	0	0	0	0	0
ASV322	0	268	0	0	0	0	0	0	2066	14228	0	0	0	0	0	0
ASV323	0	0	0	1267	0	0	0	0	0	0	0	0	0	182	0	0
ASV324	0	0	0	0	0	0	0	0	0	0	0	0	0	0	0	0
ASV325	0	0	0	0	0	0	0	0	0	0	0	0	0	0	260	0
ASV326	0	0	0	0	0	0	0	0	0	2	0	0	0	0	0	0
ASV327	0	0	0	0	0	0	0	0	0	0	0	0	0	0	87	0
ASV328	0	0	0	0	0	0	0	0	0	5	0	0	0	0	0	0
ASV329	0	0	0	0	0	0	0	0	0	0	0	0	46	0	0	0
ASV330	0	0	0	0	0	0	0	0	0	0	0	0	0	0	0	0
ASV331	0	0	560	24	0	0	0	0	0	0	0	0	0	0	0	0
ASV332	0	0	0	817	0	0	0	0	0	61996	0	0	0	0	0	0
ASV333	0	0	0	0	0	0	0	0	0	0	0	0	0	0	21	0
ASV334	58	0	0	0	2810	0	0	0	0	0	24	0	0	0	0	0
ASV335	0	0	0	0	0	0	0	0	0	11799	0	0	0	718	460	0
ASV336	631	0	0	0	1930	0	0	0	9	0	0	0	0	0	0	0
ASV337	0	0	0	27	0	0	823	0	0	0	630	0	0	0	0	0
ASV338	0	0	0	130	0	65	0	36	136	0	24	0	0	59	144	212
ASV339	0	0	0	0	0	0	0	0	0	0	0	0	0	0	0	0
ASV340	0	0	0	0	0	0	0	0	0	10877	0	0	0	0	0	0
ASV341	0	0	0	0	0	115	0	0	0	0	0	0	0	0	0	0
ASV342	0	0	0	0	0	0	0	0	0	0	0	0	0	0	0	0
ASV343	0	0	0	0	0	0	0	0	0	0	0	0	51	0	0	0
ASV344	0	0	0	0	0	1101	779	582	455	0	482	0	0	0	220	587
ASV345	0	0	0	0	0	0	0	0	0	0	0	0	0	0	0	0
ASV346	0	0	0	0	18	0	0	0	0	0	0	0	0	0	0	0
ASV347	0	18	0	864	906	0	0	3241	0	2490	0	228	1271	107	86	24
ASV348	0	0	0	0	0	0	0	0	0	0	0	0	0	0	0	0
ASV349	0	0	0	0	0	0	0	0	0	0	0	0	0	0	0	151
ASV350	0	0	0	0	0	0	0	0	0	8	0	0	0	0	0	0
ASV351	0	1672	1499	727	0	485	633	219	3158	3057	1723	0	0	546	665	2597
ASV352	0	0	0	0	0	0	0	0	0	0	0	0	0	0	0	0
ASV353	0	0	0	51	0	0	0	0	32	0	0	0	0	0	0	0
ASV354	0	0	0	52	0	0	0	0	0	0	0	0	132	153	0	0
ASV355	0	0	0	0	0	0	0	0	0	0	0	0	0	0	0	0
ASV356	0	0	0	525	0	0	0	0	0	0	0	0	0	0	0	0
ASV357	0	0	0	0	0	0	0	0	4442	0	0	0	0	0	0	0
ASV358	0	0	0	0	0	0	0	0	0	7	0	0	0	0	0	0
ASV359	0	0	0	0	0	0	0	0	0	563	0	0	0	0	0	0
ASV360	0	0	0	0	0	0	0	0	0	0	0	0	0	0	0	0
ASV361	0	0	0	0	0	0	0	0	0	0	0	0	0	0	0	0
ASV362	0	0	0	0	0	0	0	0	0	0	0	0	0	0	0	0
ASV363	0	0	0	0	0	0	0	0	5881	0	6839	0	0	0	0	0
ASV364	0	0	0	0	46779	0	0	0	0	0	0	0	0	0	0	0
ASV365	130	51	0	0	143	0	0	259	0	45	2399	403	1112	146	708	0
ASV366	0	0	0	0	0	0	0	0	0	0	0	0	0	50	0	0
ASV367	0	823	230	89	0	0	0	0	103	120	0	0	0	0	0	139
ASV368	0	0	0	0	0	0	0	0	0	0	0	0	0	0	0	155
ASV369	0	0	0	0	0	0	0	0	0	2214	0	0	0	1370	0	0
ASV370	0	0	0	0	0	0	0	792	0	0	0	5246	4150	0	0	0
ASV371	0	0	0	0	0	0	0	5192	0	0	3721	9184	7100	0	4876	2518
ASV372	0	0	0	26	0	0	0	0	0	0	0	0	0	0	0	0
ASV373	0	0	0	295	0	765	0	1265	0	0	6652	0	0	0	3139	0
ASV374	0	0	0	0	0	0	0	0	0	479	0	0	0	0	0	0
ASV375	0	0	0	0	0	0	0	0	0	0	0	0	0	0	0	0
ASV376	0	0	0	149	0	0	0	0	0	0	0	0	0	0	0	0
ASV377	0	0	0	0	0	0	0	0	0	0	0	0	0	0	0	0
ASV378	0	0	0	0	0	0	0	0	0	6523	0	0	0	0	0	0
ASV379	0	376	0	0	0	0	0	0	0	0	0	0	0	0	0	0
ASV380	0	0	0	0	0	0	0	0	0	206	0	0	0	0	0	0
ASV381	0	0	0	0	0	0	0	0	0	6192	0	0	0	0	0	0
ASV382	0	0	0	0	0	0	0	0	0	0	0	0	0	0	0	0
ASV383	0	0	0	0	0	0	0	0	191	0	0	0	0	0	0	1012
ASV384	0	0	0	0	0	0	0	9534	0	0	0	0	0	0	14222	0
ASV385	0	0	712	0	0	0	0	0	0	0	0	0	0	0	0	0
ASV386	0	0	0	0	0	0	41	0	0	0	0	0	0	0	0	0
ASV387	0	809	736	93	0	0	0	0	0	0	0	0	0	0	24	11
ASV388	0	0	0	0	0	0	0	0	0	0	0	0	0	0	0	0
ASV389	0	0	0	3893	0	0	0	0	0	0	0	0	0	0	4433	0
ASV390	0	0	5597	0	0	0	0	0	0	0	0	0	0	0	0	0
ASV391	0	0	0	0	0	0	0	0	0	0	0	0	0	0	0	0
ASV392	0	0	0	32	0	0	0	0	0	0	0	0	0	0	0	0
ASV393	0	0	0	0	0	0	0	0	0	0	0	0	0	0	0	0
ASV394	0	17252	1051	17885	0	11399	12181	2977	7697	0	5043	1048	598	0	4643	9758
ASV395	0	0	0	0	0	0	0	0	0	0	0	0	1407	2457	0	0
ASV396	0	0	0	0	0	0	0	0	0	0	0	0	0	0	0	0
ASV397	0	286	0	0	0	0	0	0	0	0	125	0	0	0	193	321
ASV398	0	0	0	566	0	0	0	0	0	0	0	0	0	0	0	0
ASV399	0	0	0	0	205	0	0	0	0	0	0	0	0	0	0	0
ASV400	0	0	0	0	0	0	0	0	0	0	0	0	0	112	0	0
ASV401	0	0	0	0	0	0	0	0	0	0	0	0	0	0	0	0
ASV402	0	0	0	0	0	0	0	0	0	0	0	0	0	0	0	0
ASV403	0	0	0	197	0	0	0	0	0	0	0	0	0	0	0	0
ASV404	0	0	0	0	0	0	0	0	0	0	0	0	0	344	0	0
ASV405	0	0	0	270	0	0	0	0	0	0	0	0	0	0	0	0
ASV406	0	2912	3340	0	0	8652	3740	713	0	27677	389	755	14819	0	27719	3055
ASV407	186	0	0	0	0	0	57	0	0	0	0	268	332	452	0	0
ASV408	0	0	0	0	0	0	0	0	2183	0	399	516	1812	0	0	0
ASV409	0	0	0	0	0	0	0	0	0	0	0	0	0	0	0	352
ASV410	0	0	0	0	0	0	0	0	0	0	15	0	0	0	0	0
ASV411	0	0	0	0	0	0	0	0	0	0	0	0	0	0	0	5372
ASV412	0	0	0	34	0	0	0	0	0	0	123	0	0	29	161	0
ASV413	0	0	0	0	0	0	0	0	0	0	0	0	0	0	0	0
ASV414	0	0	0	252	0	0	0	0	0	0	0	0	0	0	0	0
ASV415	0	215	866	0	0	0	0	0	0	0	0	21	200	0	0	137
ASV416	0	0	0	0	0	0	0	0	0	0	0	36	149	0	0	0
ASV417	0	0	0	117	0	0	0	0	0	0	0	0	0	0	0	0
ASV418	0	0	0	0	3	0	0	0	0	0	0	0	0	0	0	0
ASV419	0	0	0	0	0	0	0	0	0	0	0	0	0	0	0	183
ASV420	0	0	0	0	0	0	0	0	0	0	0	0	0	0	0	0
ASV421	0	0	0	93	0	0	107	0	145	0	0	0	0	0	127	0
ASV422	0	0	0	4	0	0	0	0	0	0	0	0	0	0	0	0
ASV423	0	0	0	327	0	0	0	0	0	0	0	0	0	0	0	0
ASV424	743	33	1848	0	0	0	0	0	0	0	0	27	0	0	0	0
ASV425	0	342	0	241	0	0	0	0	0	0	0	29	303	0	0	148
ASV426	0	0	0	0	0	0	0	0	0	3	0	0	0	0	0	0
ASV427	0	86	0	0	86	53	0	0	0	0	11	0	348	0	84	34
ASV428	0	0	0	356	0	0	0	0	0	0	0	0	0	0	0	0
ASV429	0	0	0	0	0	0	56	0	0	0	0	0	0	0	0	0
ASV430	57	0	120	0	0	0	0	0	0	0	0	0	0	0	0	0
ASV431	0	0	0	6226	0	0	0	0	0	0	0	0	0	0	2600	0
ASV432	0	0	0	0	0	0	0	0	0	0	0	0	38	0	0	0
ASV433	0	0	0	0	0	0	0	0	0	0	0	0	0	0	0	0
ASV434	0	0	0	0	0	0	0	0	0	0	0	0	0	0	23	0
ASV435	0	0	0	0	0	0	0	0	0	0	0	0	0	0	0	165
ASV436	40	25	187	0	8202	0	0	0	0	0	0	80	141	0	0	0
ASV437	0	110	0	0	0	85	0	0	114	0	0	0	0	0	0	0
ASV438	0	0	0	0	468	0	0	0	0	0	0	0	0	0	0	0
ASV439	0	0	0	0	0	0	0	0	0	0	0	0	0	63	0	0
ASV440	0	0	0	8	0	0	0	0	0	0	0	0	0	0	0	0
ASV441	0	143	0	1245	0	0	2204	281	0	0	1647	0	0	137	800	0
ASV442	0	0	0	0	0	0	0	0	0	84	0	0	0	0	1452	0
ASV443	0	0	0	0	0	0	0	0	0	0	0	0	0	0	0	0
ASV444	0	0	0	0	0	0	0	0	2339	0	0	0	0	0	0	0
ASV445	0	0	0	0	0	0	0	0	0	0	0	0	0	0	0	0
ASV446	0	0	0	0	0	0	0	0	0	6	0	0	0	0	0	0
ASV447	0	0	0	42	0	0	0	0	0	0	0	0	0	0	0	0
ASV448	0	62	0	0	0	0	0	0	0	0	0	0	0	0	0	0
ASV449	0	0	0	0	0	0	0	0	0	0	0	0	0	0	0	4714
ASV450	0	0	0	0	259	0	0	0	0	0	0	0	0	0	0	0
ASV451	0	0	0	164	0	0	0	0	0	904	0	0	0	0	0	0
ASV452	0	0	0	0	0	0	0	0	0	0	0	0	0	1799	54	5
ASV453	0	0	0	0	0	0	0	0	0	0	0	0	0	0	0	0
ASV454	0	22097	5927	2648	0	0	320	63	2245	2617	945	33	0	0	738	3853
ASV455	0	0	679	0	0	0	0	0	0	0	0	0	0	0	0	0
ASV456	0	75	0	182	0	0	0	170	93	0	0	100	155	0	0	137
ASV457	0	0	0	0	0	0	0	0	0	0	0	0	0	0	0	0
ASV458	0	0	0	0	0	0	0	0	0	0	0	0	0	0	0	0
ASV459	0	251	0	0	0	0	0	0	0	0	0	0	0	0	0	0
ASV460	0	0	0	1503	0	0	21	0	0	0	0	0	0	0	0	0
ASV461	0	0	0	0	0	0	0	0	0	0	0	0	0	7	0	0
ASV462	0	309	0	88	0	0	28	0	0	0	0	0	0	119	0	116
ASV463	0	112	0	550	0	0	0	0	1088	0	670	0	0	6816	974	217
ASV464	0	0	0	0	0	0	0	0	0	0	0	0	0	0	0	0
ASV465	0	0	0	0	0	151	0	0	0	0	0	0	0	0	0	0
ASV466	0	0	0	57	0	0	0	0	0	0	0	0	0	0	0	0
ASV467	0	0	0	18	0	0	0	0	0	0	0	0	0	0	0	0
ASV468	0	121	0	117	0	0	0	0	0	88	0	0	39	0	44	0
ASV469	39	0	0	0	0	0	104	0	0	0	0	0	0	0	0	0
ASV470	0	0	0	0	0	0	0	0	0	0	0	0	0	0	0	0
ASV471	0	0	0	0	0	6	0	0	0	0	0	0	0	0	0	0
ASV472	0	0	0	0	0	0	0	0	0	0	0	0	0	0	0	223
ASV473	0	0	0	0	191	0	0	0	0	0	0	0	0	0	0	0
ASV474	0	81	0	220	0	174	830	0	1315	0	698	0	0	508	367	0
ASV475	0	0	0	0	221	0	0	0	0	0	0	0	0	0	0	0
ASV476	0	54	0	0	0	0	0	0	0	0	0	0	0	0	0	0
ASV477	0	0	0	0	0	0	0	0	0	0	0	37	0	0	0	0
ASV478	0	0	0	0	0	0	0	0	0	0	0	0	0	692	0	0
ASV479	0	0	0	0	0	0	0	0	0	44	0	0	0	0	0	0
ASV480	0	228	898	279	0	522	440	83	692	278	155	764	2574	172	275	4292
ASV481	0	0	0	0	0	0	90	0	0	0	0	0	0	0	0	0
ASV482	0	23479	0	9894	0	14036	14365	3159	0	1093	2111	0	0	0	3335	23827
ASV483	0	0	0	0	271	0	0	0	0	0	0	0	0	0	0	0
ASV484	0	0	458	0	0	0	0	0	0	0	0	0	0	0	0	0
ASV485	0	0	0	0	0	0	0	0	0	0	0	0	0	0	0	0
ASV486	0	0	0	0	0	0	0	0	0	0	0	0	0	26	0	0
ASV487	0	0	0	0	139	0	301	0	0	0	0	0	107	0	0	101
ASV488	0	0	0	0	0	0	13	0	0	0	0	0	0	0	0	0
ASV489	0	0	0	0	0	0	0	0	0	0	0	0	0	0	0	0
ASV490	0	0	0	0	0	0	0	0	0	0	0	0	0	0	0	0
ASV491	0	0	0	0	0	0	0	0	0	0	0	0	0	0	0	0
ASV492	0	0	0	0	0	0	0	0	5	0	0	0	0	0	0	0
ASV493	0	0	0	0	0	0	0	0	0	0	0	0	0	0	0	0
ASV494	0	0	0	0	0	0	0	0	0	9	0	0	0	0	18	0
ASV495	0	0	0	0	0	0	0	0	0	0	0	2437	0	0	0	0
ASV496	0	0	0	424	0	0	0	0	0	0	0	0	0	0	1268	0
ASV497	0	0	0	0	0	0	0	0	0	0	0	0	0	0	0	0
ASV498	0	0	0	500	0	0	292	0	0	0	511	518	387	8097	0	351
ASV499	0	0	0	0	0	0	0	0	0	0	0	144	682	0	0	0
ASV500	0	0	0	3837	0	0	3854	1387	0	0	0	0	0	0	5204	0
ASV501	0	52	0	170	0	0	0	0	0	0	0	0	0	65	572	0
ASV502	0	0	0	0	0	0	0	0	0	0	0	0	0	0	0	0
ASV503	0	0	0	0	0	0	0	0	0	0	0	0	0	0	0	0
ASV504	0	0	0	0	0	0	0	0	0	0	0	0	62	0	0	0
ASV505	0	0	35039	0	0	0	0	0	0	0	0	0	0	0	0	0
ASV506	0	0	0	44	0	0	0	0	0	31	0	0	0	0	0	0
ASV507	0	0	0	2023	0	0	0	0	0	175	0	0	0	0	0	0
ASV508	0	136	0	145	0	0	58	20	0	0	25	134	147	0	0	287
ASV509	822	0	0	22	2217	0	0	0	0	0	89	0	0	0	0	0
ASV510	0	0	0	0	0	13625	0	0	0	0	0	0	0	0	0	0
ASV511	0	0	0	0	0	0	0	0	0	0	0	0	0	0	173	0
ASV512	278	805	4511	323	3221	3327	7479	169	845	1078	1753	1151	2705	765	1547	3677
ASV513	0	0	1907	0	0	0	71	0	0	0	0	18	34	0	0	0
ASV514	0	0	0	0	0	0	0	0	0	0	0	0	0	0	0	0
ASV515	0	0	0	30	0	0	0	0	0	0	0	0	0	0	0	0
ASV516	0	0	0	0	0	0	965	0	0	0	0	0	0	0	0	0
ASV517	0	0	0	513	0	0	0	0	0	0	0	0	0	0	0	0
ASV518	0	0	10369	983	0	0	0	0	1492	1028	695	0	0	0	687	77
ASV519	0	1179	0	0	0	0	0	0	0	0	0	0	0	0	0	0
ASV520	0	0	0	96	0	0	0	0	0	0	0	0	0	0	0	0
ASV521	0	3700	53	1032	0	0	0	0	0	37	0	0	0	212	0	2675
ASV522	0	0	0	0	0	0	0	223	0	0	0	0	0	0	0	0
ASV523	0	0	0	0	0	0	0	0	2	0	0	0	0	0	0	0
ASV524	0	0	0	0	0	0	0	0	0	0	0	186	0	0	0	0
ASV525	0	0	880	0	0	0	0	0	0	0	0	0	0	0	0	0
ASV526	0	0	0	632	0	0	0	0	1891	0	14197	0	0	168	637	2467
ASV527	0	0	0	0	53	0	0	0	0	0	0	0	0	0	0	0
ASV528	0	0	0	0	0	0	89	0	0	837	0	0	0	0	0	0
ASV529	0	0	0	0	0	166	0	250	195	0	146	612	289	0	186	330
ASV530	0	0	0	0	0	0	0	0	0	0	0	0	0	0	0	0
ASV531	0	0	0	110	0	0	0	0	0	0	0	0	0	0	0	0
ASV532	388	0	0	0	0	0	0	0	0	0	0	0	0	0	0	0
ASV533	0	0	0	0	0	0	0	0	0	0	12	0	0	0	0	0
ASV534	0	0	0	0	0	0	0	0	0	0	0	0	0	0	0	0
ASV535	0	0	0	4255	0	5538	0	0	8257	0	2547	98	120	217	2211	0
ASV536	0	0	0	1118	1001	44	0	3828	0	2767	181	209	1463	0	0	0
ASV537	0	0	0	0	0	0	0	699	0	0	0	0	0	0	0	0
ASV538	62	34	0	784	106	0	839	0	0	0	46	226	0	35	723	0
ASV539	0	0	0	0	0	0	129	0	0	0	0	0	0	0	0	0
ASV540	0	0	0	472	0	0	0	0	0	0	0	0	0	0	0	0
ASV541	0	0	0	0	0	0	0	100	0	0	0	192	110	0	0	0
ASV542	0	0	0	0	0	0	0	0	0	0	0	0	108	0	0	0
ASV543	0	0	0	0	0	0	0	0	0	0	0	0	0	0	0	0
ASV544	0	0	0	0	0	0	0	0	0	0	0	0	0	0	0	0
ASV545	0	0	0	0	319	73	0	0	30	0	0	160	183	0	0	289
ASV546	25	0	0	0	0	0	0	0	0	0	0	0	0	0	0	0
ASV547	1599	0	0	1403	4997	30	0	0	0	0	70	0	0	0	0	0
ASV548	5096	0	0	0	0	0	0	0	0	0	0	0	0	0	0	0
ASV549	0	0	0	0	0	0	0	0	0	0	62	0	0	0	0	0
ASV550	0	0	0	0	0	0	0	156	0	0	45	0	0	0	0	0
ASV551	0	0	0	0	0	0	0	0	0	0	0	0	0	0	0	0
ASV552	0	0	0	405	0	0	79	0	0	13374	0	0	0	3258	676	0
ASV553	0	0	0	0	0	0	0	0	0	0	0	0	115	0	0	0
ASV554	0	0	0	0	0	0	0	0	0	0	0	0	0	0	0	0
ASV555	0	0	0	0	0	0	0	0	0	0	0	0	189	0	0	0
ASV556	0	0	0	0	262	0	0	0	0	0	0	0	0	0	0	0
ASV557	0	0	0	0	0	0	0	0	0	0	0	0	0	0	0	0
ASV558	0	0	0	62	0	0	0	0	0	0	0	0	0	106	0	0
ASV559	0	0	0	0	0	0	0	0	0	0	0	0	0	0	24	0
ASV560	0	0	0	0	0	0	0	0	0	0	0	0	0	0	222	0
ASV561	0	0	0	0	0	0	0	0	0	0	0	0	0	0	21	0
ASV562	0	0	0	4508	0	0	1082	0	0	7400	0	0	0	68653	303	0
ASV563	0	0	0	0	0	0	0	0	0	0	0	0	0	0	0	0
ASV564	0	0	2859	0	0	0	0	0	0	0	0	0	0	0	0	0
ASV565	0	653	0	579	0	0	0	0	0	0	0	0	0	0	0	0
ASV566	0	0	0	0	0	0	0	0	0	0	0	0	0	35	0	0
ASV567	0	0	0	0	0	0	0	0	10	0	0	0	0	0	0	0
ASV568	0	0	0	0	0	0	0	1157	0	0	882	3134	1701	0	1693	0
ASV569	0	1139	0	0	0	0	0	0	0	0	0	0	0	0	0	0
ASV570	0	0	0	0	0	0	0	0	6	0	0	0	0	0	0	0
ASV571	0	0	0	0	0	0	0	0	0	222	0	0	0	0	0	0
ASV572	0	0	0	73	0	0	0	0	0	0	0	0	0	0	0	0
ASV573	0	0	0	0	0	0	0	0	0	0	0	0	0	0	0	0
ASV574	0	0	0	0	0	0	354	0	0	0	0	0	0	0	0	0
ASV575	0	0	0	0	0	0	0	0	2	0	0	0	0	0	0	0
ASV576	0	0	0	0	323	0	0	0	0	0	0	0	0	0	0	0
ASV577	0	0	0	0	0	0	0	0	0	0	0	0	0	0	0	0
ASV578	0	0	0	0	0	0	0	0	0	0	0	0	0	0	0	0
ASV579	0	0	0	0	0	0	0	98	0	1674	0	0	311	0	0	0
ASV580	0	0	0	54	0	0	0	0	0	0	0	0	0	0	0	0
ASV581	0	0	0	0	0	0	0	0	58	0	0	0	0	0	0	0
ASV582	0	0	0	206	0	0	0	0	0	0	0	0	0	0	99	0
ASV583	0	0	0	0	0	0	0	0	0	0	0	0	22	0	0	0
ASV584	0	0	0	169	0	179	0	0	310	0	80	0	0	0	0	0
ASV585	6462	0	0	0	0	0	0	0	0	0	0	0	0	0	0	0
ASV586	0	0	0	3091	0	0	0	0	951	0	2190	0	0	1474	1943	99
ASV587	0	0	0	0	258	0	0	0	0	0	0	0	0	0	0	0
ASV588	0	0	0	0	0	0	4	0	0	0	0	0	0	0	0	0
ASV589	0	9636	0	4373	0	0	0	0	0	76	0	0	0	0	0	0
ASV590	0	0	5110	0	0	0	0	0	0	0	0	0	0	0	0	0
ASV591	0	506	0	392	0	0	0	0	3989	49	457	0	46	452	74	1240
ASV592	0	557	0	0	0	0	8460	1661	0	0	0	2300	902	0	0	364
ASV593	0	0	0	0	0	0	0	0	0	0	0	0	0	0	0	0
ASV594	0	0	0	0	0	0	0	0	0	0	0	0	0	0	0	0
ASV595	0	0	0	0	0	0	0	0	0	0	0	0	0	0	0	0
ASV596	0	0	0	32	0	0	0	0	0	0	0	0	0	0	0	0
ASV597	0	0	0	0	0	0	0	0	0	0	0	0	0	0	0	0
ASV598	0	0	0	35328	0	0	9513	6329	23685	0	0	0	0	0	16311	0
ASV599	0	295	0	152	0	390	104	0	0	190	0	0	0	0	109	0
ASV600	3	0	0	0	3	0	0	0	0	0	0	0	0	0	0	0
ASV601	0	0	0	0	0	0	0	0	0	0	0	0	47	0	0	0
ASV602	0	0	0	0	0	0	0	0	0	0	0	0	0	0	0	0
ASV603	0	0	0	0	0	0	0	0	0	0	0	0	0	0	0	0
ASV604	0	0	0	0	0	0	0	0	0	0	0	0	0	0	0	0
ASV605	0	0	0	0	0	0	0	0	0	37	0	0	0	0	0	0
ASV606	159	0	0	0	546	0	0	0	0	0	0	0	0	0	0	0
ASV607	0	0	0	0	0	0	423	0	0	0	0	0	0	0	0	0
ASV608	0	0	174	0	124	0	92	0	0	0	0	0	0	0	0	0
ASV609	0	0	0	39	0	0	0	0	70	0	46	0	0	0	36	33
ASV610	0	0	0	207	0	0	0	0	0	0	0	0	0	0	0	0
ASV611	0	0	0	0	0	0	0	0	0	0	0	0	0	118	0	0
ASV612	0	0	0	437	0	0	0	0	0	0	0	0	0	0	0	0
ASV613	0	0	0	0	0	0	0	0	0	0	0	273	63	0	0	0
ASV614	0	2106	0	0	0	0	0	0	0	0	0	0	0	0	0	0
ASV615	0	136	0	801	0	119	385	90	0	0	824	719	603	11479	203	602
ASV616	0	0	0	0	0	0	0	0	0	0	0	0	0	90	0	0
ASV617	0	0	0	0	0	0	0	0	0	0	0	0	0	533	0	0
ASV618	0	0	0	0	0	0	0	0	0	0	0	0	0	31	0	0
ASV619	0	0	0	0	0	0	0	0	0	0	0	0	0	0	0	0
ASV620	0	0	0	0	0	0	0	0	0	0	0	320	0	0	0	0
ASV621	0	0	0	0	0	0	0	0	0	0	0	4037	0	0	0	0
ASV622	0	0	0	394	0	0	0	0	0	0	0	0	0	0	10	0
ASV623	0	0	0	0	0	0	0	0	0	906	0	0	0	0	0	0
ASV624	0	0	0	28	0	0	0	0	0	0	0	0	0	0	0	0
ASV625	0	0	0	0	0	0	0	0	0	0	0	0	0	0	0	0
ASV626	0	0	0	103	0	0	95	0	41	0	59	0	0	33	0	149
ASV627	0	0	0	542	0	0	0	0	0	0	0	0	0	0	0	0
ASV628	0	0	0	0	0	0	0	0	0	0	0	38	295	0	30	0
ASV629	0	0	0	0	0	0	0	0	0	0	0	0	116	0	0	0
ASV630	7882	0	0	0	0	0	0	0	0	0	0	0	0	0	0	0
ASV631	0	0	0	0	0	0	0	0	189	0	0	0	0	0	0	0
ASV632	0	0	0	0	0	0	0	0	162	0	0	0	0	0	0	0
ASV633	0	0	0	0	38	0	0	0	0	0	0	0	0	0	0	0
ASV634	0	0	0	0	0	0	0	0	0	0	0	0	77	0	0	0
ASV635	1345	0	0	0	17630	0	0	0	0	0	0	4	0	0	0	0
ASV636	0	0	0	0	0	0	0	0	4	0	0	0	0	0	0	0
ASV637	0	0	0	0	0	942	0	0	0	0	992	3661	1767	0	1266	0
ASV638	0	0	0	0	0	30	0	0	19	0	0	0	0	0	0	0
ASV639	0	0	0	0	0	0	0	0	0	0	0	0	0	0	0	0
ASV640	0	5235	0	2160	0	0	0	36	4648	0	1040	0	59	0	1102	4397
ASV641	0	0	0	813	0	0	0	0	0	0	0	0	0	0	504	0
ASV642	0	0	0	0	0	0	0	0	0	0	0	0	0	0	0	0
ASV643	0	0	0	0	0	0	0	0	0	0	0	0	0	0	0	0
ASV644	0	0	0	0	0	0	0	0	0	0	0	0	0	0	0	0
ASV645	0	0	596	0	0	0	0	0	9	0	0	0	0	0	0	0
ASV646	0	51	0	0	0	0	0	0	0	0	0	0	0	0	0	0
ASV647	0	0	0	0	0	0	0	0	0	0	0	0	42	0	0	0
ASV648	0	0	0	0	0	0	0	0	0	0	0	0	0	0	0	0
ASV649	0	0	0	0	0	0	0	0	0	0	0	0	0	48	0	0
ASV650	0	0	0	0	0	0	0	0	0	0	0	0	0	0	0	3293
ASV651	0	0	0	0	0	0	0	72	0	0	0	156	105	0	0	0
ASV652	0	481	224	223	900	38	13	112	313	0	0	0	52	0	0	919
ASV653	0	0	0	0	0	0	0	0	0	0	0	1081	0	0	0	0
ASV654	0	0	0	0	0	0	0	0	5292	0	1544	0	0	0	0	0
ASV655	0	215	184	257	0	21	62	0	234	292	27	283	135	401	157	292
ASV656	0	0	0	0	0	0	0	0	0	0	0	0	24	115	0	0
ASV657	0	0	0	0	0	0	0	0	0	0	0	0	0	0	0	0
ASV658	59173	744	0	0	0	0	0	0	0	0	0	0	0	0	0	0
ASV659	0	0	0	51	0	0	0	0	0	0	0	0	0	0	0	0
ASV660	0	0	0	0	0	0	0	0	0	0	0	0	0	0	0	0
ASV661	0	0	0	0	0	0	0	49	0	0	151	0	0	25	59	0
ASV662	0	2442	0	3719	0	2019	495	3281	1897	0	2670	2100	3917	910	1411	3502
ASV663	0	0	0	66	0	0	0	0	0	0	0	0	0	0	0	0
ASV664	0	0	0	0	0	0	0	3430	0	0	0	6499	0	0	0	0
ASV665	0	0	0	0	0	0	0	0	0	5217	3790	0	0	399	0	0
ASV666	0	0	0	0	0	0	0	0	1694	0	0	0	0	0	0	0
ASV667	0	0	0	25	0	0	0	0	0	0	0	0	0	0	0	0
ASV668	0	0	0	0	0	0	0	0	0	0	0	0	0	0	558	0
ASV669	0	0	0	268	0	0	0	0	0	0	0	0	0	0	172	0
ASV670	0	1267	4903	122	3604	2379	2256	94	596	255	165	636	372	164	66	1604
ASV671	0	0	10	0	0	142	0	0	35	0	0	12	0	0	0	0
ASV672	0	0	0	2277	0	435	2280	5314	4783	0	247	8172	474	0	284	0
ASV673	293	0	0	308	7022	424	0	0	0	285	446	434	411	305	0	0
ASV674	0	0	0	0	0	0	0	0	0	0	0	0	0	0	303	0
ASV675	0	0	0	0	0	0	0	0	0	0	0	0	32	0	0	0
ASV676	0	0	0	0	0	0	0	0	0	0	0	0	0	0	0	0
ASV677	0	0	0	0	0	0	0	0	0	0	0	1074	0	0	0	0
ASV678	0	0	0	0	0	0	3776	0	1424	0	0	0	0	0	12495	5268
ASV679	0	153	0	0	0	0	0	0	0	0	0	0	0	0	0	0
ASV680	0	0	0	0	0	0	0	0	0	0	0	0	0	0	0	0
ASV681	0	0	0	0	0	0	0	0	0	418	0	0	0	316	0	192
ASV682	257	0	691	0	0	0	0	0	0	0	0	0	0	0	0	0
ASV683	0	0	0	0	0	0	0	0	0	0	0	0	0	0	0	0
ASV684	0	928	0	913	0	516	748	0	687	0	0	0	0	0	0	0
ASV685	0	0	0	0	7777	72	0	0	0	0	0	81	0	0	0	0
ASV686	0	0	0	0	0	0	0	0	0	5997	0	0	0	0	0	0
ASV687	0	5	0	22	0	0	0	0	0	0	0	0	0	0	0	0
ASV688	0	0	0	0	0	0	0	0	0	0	0	0	0	0	0	0
ASV689	0	0	55	2251	0	0	0	0	0	0	0	0	0	0	0	0
ASV690	0	0	0	0	0	0	0	0	0	0	0	0	0	0	0	0
ASV691	0	0	0	74	0	0	35	0	2104	0	598	0	0	130	609	0
ASV692	0	0	0	0	0	0	0	0	0	0	0	0	0	0	0	0
ASV693	0	0	0	0	0	0	0	0	0	0	0	0	0	0	0	0
ASV694	110	0	0	0	0	0	0	0	0	0	0	0	0	0	0	0
ASV695	0	0	0	0	11733	0	0	0	0	0	0	0	0	0	0	0
ASV696	0	0	0	0	0	0	0	0	0	0	0	0	0	0	0	0
ASV697	0	0	0	362	0	0	0	0	0	598	0	0	0	6253	0	0
ASV698	0	0	0	0	0	0	0	0	0	0	0	0	0	49	0	0
ASV699	0	157	0	0	0	0	284	0	0	327	0	0	0	0	0	1756
ASV700	0	0	0	0	0	0	0	0	0	0	0	0	0	0	0	0
ASV701	0	0	0	0	0	150	0	0	0	0	0	0	0	0	0	0
ASV702	0	0	914	0	0	0	0	0	0	0	0	0	0	0	0	0
ASV703	0	0	0	295	0	0	0	0	0	10409	0	0	0	2108	402	0
ASV704	0	0	0	0	0	0	0	0	0	0	0	0	0	0	0	0
ASV705	0	0	0	581	0	0	0	0	0	0	0	0	0	0	0	0
ASV706	0	0	0	114	0	0	0	0	0	0	0	0	0	0	0	0
