# Supplementary material for: Altered microbiome and metabolome profiling in fearful companion dogs: An exploratory study
Source: PLoS One. 2025 Jan 15;20(1):e0315374. doi: 10.1371/journal.pone.0315374 (PMC11734960; doi:10.1371/journal.pone.0315374)
Supplement: S1 File — (ZIP) [file pone.0315374.s001.zip › Sacchettino et al. 2024-Supplementary material/1_tree_raw.tre]

((((((((ASV413:0.3811807188,(ASV542:0.7584671138,((ASV219:0.8653239645,ASV62:0.6882963106):0.5044653837,ASV313:0.4258239157):0.2791297415):0.7009035836):0.1213090818,((((((ASV563:0.189429194,(ASV482:0.6186488979,ASV571:0.320636896):0.9045851261):0.2660519346,(ASV421:0.6601475615,ASV323:0.8551096527):0.6372883851):0.9156120084,ASV641:0.2509561651):0.7188477635,ASV613:0.4686017192):0.6788314816,((ASV21:0.02075257921,((ASV606:0.9404166515,ASV123:0.03889829037):0.6067517176,(ASV675:0.05997390556,ASV380:0.4147778242):0.7052766148):0.2162274346):0.671243171,(ASV245:0.4082031199,ASV154:0.3351373824):0.4704920773):0.5761271827):0.1193187505,((ASV612:0.1088991566,ASV508:0.9579179077):0.435394112,(ASV32:0.6280739459,(ASV499:0.7673734375,ASV387:0.6517813962):0.3052904976):0.8797656419):0.3488468151):0.1345877461):0.6636825344,((ASV478:0.5193808554,((ASV294:0.168144854,ASV412:0.9510084188):0.7860449245,ASV349:0.5126715826):0.9476907698):0.6699149688,((((ASV621:0.5286201725,((ASV398:0.2249985691,ASV152:0.4452964212):0.7516410628,ASV522:0.08677558438):0.6445675914):0.2140044086,ASV321:0.7903983372):0.8769454781,ASV699:0.1350248081):0.951914971,((ASV378:0.5892445315,ASV631:0.4876341766):0.1077496985,((ASV263:0.5603507126,ASV538:0.5117549531):0.524375055,(ASV435:0.746287866,((ASV490:0.3199106888,(ASV670:0.8491589469,ASV258:0.8410374788):0.7922169885):0.4272863583,((ASV608:0.4077970788,ASV424:0.9026480492):0.264601849,ASV295:0.6752070852):0.4123184585):0.330789068):0.1595521125):0.9269942145):0.0255039758):0.005973481108):0.6190211056):0.01488617575,((ASV483:0.3072004977,(ASV209:0.4277031352,ASV536:0.7626999347):0.5623839332):0.6952710429,((((((ASV191:0.5602290411,ASV225:0.09719444625):0.4188767213,(ASV466:0.2456511122,ASV410:0.6016793386):0.4793975728):0.7753229169,ASV663:0.4512876978):0.7347936714,(ASV708:0.1578277897,ASV647:0.8849820388):0.9000620004):0.2303752336,((ASV13:0.1470948241,ASV551:0.9393778322):0.1839424353,(ASV503:0.07524129027,ASV248:0.6147176679):0.9966173305):0.9529200997):0.5017712028,((ASV702:0.6618292874,ASV573:0.3617256575):0.5201518985,((ASV521:0.1625681969,(ASV553:0.6837329394,ASV137:0.1464924754):0.1591843709):0.3273659993,((((ASV200:0.9618837542,ASV141:0.9439452861):0.5214004635,(((ASV157:0.3738161665,ASV39:0.7792714615):0.3838708003,(ASV182:0.4287046159,ASV666:0.4505093282):0.3161481805):0.05078608845,((ASV78:0.05156648904,ASV368:0.7665584199):0.350357027,ASV326:0.1956693805):0.1367521943):0.1324022973):0.3045675631,ASV628:0.7970762032):0.7287373005,ASV629:0.5142513842):0.3713223834):0.9032166819):0.4671816761):0.6403507055):0.1307803488):0.9555268127,(((((ASV599:0.6443807718,ASV669:0.8366358948):0.1850547176,ASV275:0.03822044563):0.1337806501,(ASV409:0.1988859314,ASV1:0.3039563294):0.9541844402):0.6328724963,((ASV382:0.9824232541,((ASV692:0.2051051958,(ASV615:0.9419393702,(ASV271:0.6175115104,(ASV548:0.2004425374,ASV543:0.2071557506):0.02447498776):0.7546601978):0.04547679494):0.6874109406,ASV337:0.8889636816):0.4666482019):0.6659591529,(((ASV66:0.9048128671,ASV15:0.7487536818):0.0231237968,ASV131:0.8085091002):0.07842313335,(ASV267:0.8978814064,ASV346:0.8383152294):0.02375823655):0.5649730181):0.9399385022):0.8664808236,((((((ASV620:0.6903069906,ASV560:0.2863976208):0.1838410189,(ASV147:0.5395516581,ASV513:0.3204207968):0.3374763094):0.7108454525,(((((ASV247:0.5644708327,ASV41:0.4735846913):0.7296804755,(ASV306:0.3603976103,ASV569:0.8182755008):0.6589598318):0.3443473182,ASV30:0.8717338981):0.8340287202,ASV330:0.6016665287):0.6081545504,(((ASV98:0.4549109035,ASV249:0.3295675498):0.3704598253,ASV644:0.4809757245):0.7533146613,(ASV220:0.427182297,ASV493:0.97809488):0.8257185512):0.2656086485):0.6987456891):0.5048606796,(((ASV370:0.6197914153,ASV375:0.5110919152):0.9482044068,(ASV695:0.4358763078,ASV172:0.6709704169):0.1172351495):0.3893478431,ASV704:0.8244049817):0.3780713715):0.7075000037,(((((ASV86:0.08244381472,ASV474:0.1319672102):0.4825798185,ASV630:0.05554424087):0.3388589965,ASV469:0.4460299197):0.4089055676,(((ASV24:0.05347915413,ASV545:0.2465489013):0.0783070235,ASV124:0.2190126311):0.7922980972,(ASV256:0.1850444542,(ASV537:0.01723390771,(ASV189:0.9559724417,((ASV334:0.4993523399,ASV307:0.5543297031):0.4931055927,ASV327:0.6234459106):0.2198467138):0.6003206391):0.2565748363):0.2049453938):0.9004710629):0.2728926281,ASV547:0.2046037135):0.8846568458):0.4958222266,((ASV341:0.7636013136,ASV514:0.7849821248):0.0109027361,ASV260:0.4410546091):0.2100278782):0.9423090431):0.922867493):0.8507832694,(((ASV184:0.170610982,((((ASV314:0.08435112005,((ASV371:0.07088999473,(((ASV58:0.7862803801,ASV171:0.1546893793):0.6447606212,(ASV622:0.0004760378506,ASV445:0.518621916):0.9093156203):0.08888607076,ASV211:0.35714044):0.4703867061):0.8366449126,(ASV634:0.6281717955,ASV234:0.6091438523):0.8702639791):0.2560115557):0.5783787889,ASV226:0.4435558082):0.1703214576,(ASV502:0.3289045875,((((ASV568:0.6423524758,(ASV423:0.7407736552,ASV693:0.6888020637):0.6835855399):0.4866638125,ASV420:0.7085223822):0.2319707668,((((ASV399:0.04721912625,ASV438:0.7829214134):0.8447286272,ASV158:0.5572918041):0.839387398,ASV385:0.9481237784):0.3174956341,(ASV280:0.2399194969,(ASV297:0.1638413605,ASV142:0.1181271456):0.9959164874):0.2796682341):0.294421175):0.07225205819,ASV404:0.2736981176):0.217393683):0.5650061222):0.2864593035,(ASV511:0.3516817326,(ASV505:0.04878790909,ASV64:0.9313545346):0.2953796934):0.7435707147):0.3909785056):0.6027971059,(((ASV610:0.08883485338,ASV504:0.3038012644):0.9257575173,(ASV315:0.845025453,((((ASV397:0.7421409753,ASV148:0.3657377111):0.1639720129,ASV506:0.8939727242):0.512243947,ASV95:0.4714504317):0.751076906,ASV165:0.3679677607):0.3725127811):0.7913598833):0.07974628615,((ASV456:0.353515228,((ASV193:0.5963881814,(ASV376:0.5851759822,ASV235:0.5913333066):0.02072836785):0.2509551055,((ASV677:0.5741848475,ASV584:0.09181926399):0.04779292829,(ASV655:0.4075411721,(ASV318:0.902505012,(ASV461:0.7237114168,ASV494:0.7278231287):0.5306585117):0.9419748178):0.004884128226):0.8085897979):0.838804703):0.2272483855,(ASV448:0.7281637997,ASV176:0.9240322073):0.7339443371):0.5005055089):0.3117039977):0.8782044209,((((((((ASV197:0.2795245403,(ASV574:0.9309754248,ASV408:0.512882466):0.8210743053):0.7246926459,((ASV463:0.6883292228,ASV496:0.5444323274):0.7847051057,ASV28:0.5194574699):0.7076114095):0.8033162011,(((ASV407:0.6277290906,(ASV384:0.8754624885,(ASV210:0.2258955864,ASV7:0.2081275503):0.9704799524):0.1699864177):0.01015141839,((ASV6:0.9833241743,ASV206:0.4055628418):0.7031042308,ASV674:0.1645745116):0.2299727846):0.1778669474,(ASV441:0.3226841842,(ASV99:0.6224516125,ASV549:0.8681054439):0.3486107562):0.4849235264):0.8111222612):0.3114263054,((ASV403:0.2560212642,(ASV662:0.5568830946,ASV540:0.2321692158):0.6803322812):0.5941163634,((ASV88:0.8163632555,(ASV195:0.2254428931,ASV71:0.7563997416):0.8360528953):0.4296474727,ASV512:0.838970792):0.4798686777):0.431898053):0.8939903383,(((ASV90:0.9305156972,ASV304:0.8493538748):0.1325471099,(ASV19:0.7551687744,ASV480:0.2470279797):0.391716734):0.209384898,(ASV277:0.2702686694,(ASV309:0.7678976236,(((ASV525:0.9089370768,(ASV682:0.9378826492,ASV437:0.2364099594):0.1853331048):0.5513689467,ASV402:0.6038155179):0.4072690422,ASV291:0.9788969446):0.580634536):0.1030003761):0.702480319):0.3683491747):0.8217871813,((((ASV289:0.04441225366,ASV111:0.210638043):0.1101778508,ASV658:0.3361385916):0.1015892441,(((ASV455:0.3085565721,ASV510:0.4344725187):0.5044121239,ASV524:0.8252880452):0.6504130159,(ASV29:0.8847771729,(ASV22:0.6294599439,ASV170:0.7032772731):0.4734606866):0.3274678793):0.7459587627):0.06535426527,(((((((ASV317:0.9420046087,(ASV589:0.1708923886,ASV465:0.8245919072):0.07004045788):0.9379743321,ASV477:0.4707146166):0.6547217944,ASV136:0.487978426):0.742975509,(ASV443:0.4927415783,ASV265:0.9762718042):0.4067886095):0.7984474909,(ASV4:0.9391727177,ASV491:0.999823452):0.9051070986):0.9291570629,(ASV59:0.9960882578,(ASV356:0.9843260259,ASV391:0.2604448984):0.529788638):0.9789040212):0.9960175103,((((ASV578:0.1049580139,ASV5:0.52558467):0.6465447545,(ASV406:0.1366584208,ASV336:0.7931071487):0.3580369686):0.8196139757,(ASV333:0.2580556176,ASV153:0.07567170332):0.3093339275):0.7679618883,(((ASV678:0.7572809723,(ASV646:0.05453911959,ASV103:0.1398222968):0.6782103912):0.5587992123,ASV390:0.5855854375):0.06618374935,((ASV432:0.2541926252,(ASV667:0.2931288765,ASV464:0.6917746076):0.7640328296):0.678755858,((ASV598:0.4950880953,ASV161:0.7541036536):0.6208398545,ASV46:0.6006298442):0.6576026534):0.2827911319):0.01116399327):0.3142012118):0.8568873215):0.8993532422):0.380567308,((((ASV222:0.9583930229,ASV169:0.7825300216):0.3660898479,(ASV685:0.486412463,ASV440:0.7442494764):0.08126596082):0.5420311117,(((((((ASV212:0.04028804065,ASV350:0.2450016839):0.8195916852,ASV401:0.2393815739):0.7584929157,ASV476:0.3147206649):0.7929091142,ASV527:0.8055756895):0.9622205528,((ASV449:0.3619910514,(ASV2:0.3157330658,ASV416:0.5112690201):0.7739944204):0.6799466321,ASV637:0.4393740722):0.7502045319):0.1292822442,ASV395:0.4319875862):0.2931316982,ASV468:0.7586977116):0.4491655843):0.9536577314,((((ASV643:0.4595511949,ASV167:0.1983017966):0.149874019,((ASV515:0.3217482993,ASV365:0.06455901382):0.73089122,ASV533:0.6864290428):0.4864626194):0.9955814453,(((((ASV501:0.8881215628,ASV54:0.5353840608):0.7802158776,ASV316:0.4073509118):0.1505943199,((ASV554:0.3735259436,(ASV601:0.09230946866,ASV60:0.9602041205):0.1777896362):0.7517762957,ASV296:0.3841945271):0.2635604676):0.8225427803,((ASV698:0.8674967817,ASV241:0.207223411):0.96411946,ASV703:0.196206579):0.4826615667):0.2461123667,(ASV196:0.8348128239,(ASV352:0.8858944364,((ASV268:0.4513802205,ASV539:0.08343543345):0.5172774084,ASV116:0.222371859):0.1309322363):0.5515819367):0.4075824388):0.9965709818):0.01652203733,ASV518:0.5662735177):0.08550166409):0.7811148877):0.6464296253,((((ASV517:0.9082987437,ASV635:0.7069229232):0.258568268,((ASV128:0.7769964444,(ASV144:0.8830644621,ASV320:0.412263311):0.9462278963):0.9696725421,ASV308:0.03868184937):0.06134619541):0.9800729505,(((ASV497:0.3408668383,ASV550:0.6490828639):0.9946542575,(ASV12:0.6800670174,(ASV201:0.6303248908,ASV422:0.2767496647):0.8476173747):0.2251931338):0.212489696,(ASV579:0.1374287398,ASV94:0.8914095438):0.2200783978):0.3340145973):0.2099428021,(((((ASV300:0.4067059918,ASV126:0.2417831111):0.9606633005,ASV240:0.2460546691):0.8413907804,ASV117:0.9254876082):0.7626204269,((((ASV367:0.2525756676,ASV183:0.1572106481):0.854146386,(ASV393:0.6552189323,ASV177:0.542705491):0.3120448356):0.8262208553,((ASV213:0.08159784763,ASV329:0.8371907657):0.6045931929,ASV361:0.7858459915):0.3168110058):0.4784336474,((ASV181:0.3652000753,ASV457:0.9858302611):0.7221525582,(((ASV286:0.8087756259,ASV208:0.5929104525):0.6044752887,ASV572:0.132672597):0.2919568042,ASV484:0.5189060594):0.5268086451):0.6937977595):0.8023980523):0.6183402955,ASV351:0.624840572):0.08447283716):0.841556188):0.1314495713):0.2612291249):0.7907926834,((((((ASV51:0.7747659052,ASV564:0.983375275):0.4359117299,ASV639:0.8477531071):0.6536988027,ASV627:0.7473045688):0.2660897258,(ASV145:0.6173447657,(ASV3:0.8650404762,ASV561:0.656004736):0.4404372468):0.0610172106):0.1419978912,(ASV274:0.6577471085,((ASV362:0.3554069293,((ASV44:0.5533401978,ASV190:0.729263114):0.8276596921,ASV175:0.07457766938):0.3360902774):0.7204655134,(ASV386:0.4192282457,(ASV707:0.6541317569,ASV562:0.6416018971):0.5953848495):0.427564037):0.05757272383):0.04933395493):0.518899437,(((((((ASV691:0.3950968627,((((ASV611:0.193374119,ASV591:0.6712999553):0.418973668,ASV272:0.9717595091):0.6407205525,ASV16:0.02135656564):0.910977995,ASV661:0.4241433372):0.8635634915):0.623865366,ASV138:0.5287700584):0.07210623566,(ASV56:0.9803336354,(((ASV149:0.04729316453,(ASV188:0.1402183576,ASV244:0.09748699726):0.7867738679):0.8438441686,ASV442:0.9403431965):0.7549505786,ASV67:0.3469294636):0.2867175974):0.9697729927):0.966277783,((((ASV528:0.5093711787,(ASV471:0.1215439439,ASV597:0.7803704471):0.3645716915):0.5992341347,(((((ASV120:0.3781339836,(ASV460:0.06596900267,ASV665:0.505829867):0.4807189554):0.5169683406,ASV77:0.7967293421):0.07926132157,ASV372:0.5893706691):0.2092214501,(ASV486:0.419522255,ASV681:0.9808072757):0.9744131058):0.8352906571,(ASV43:0.7842760801,((ASV107:0.8642717057,(ASV565:0.6180821913,ASV353:0.6592981357):0.2845453124):0.1401914062,(ASV311:0.6748206886,(ASV288:0.5745824347,(ASV119:0.2835671769,ASV683:0.6180981491):0.002742060227):0.4662201612):0.5991407239):0.3563446517):0.05317978002):0.9688635864):0.5614172413,((ASV279:0.0715594159,ASV239:0.5149597269):0.3496482079,ASV544:0.8336255702):0.3646587892):0.1225352138,((ASV377:0.3998308443,(ASV57:0.5588708334,ASV18:0.9453119698):0.06504072365):0.9146689668,(ASV106:0.549574187,(ASV600:0.9155481623,((ASV187:0.1170755927,(ASV479:0.3526022213,ASV129:0.7893698933):0.2617735057):0.9762597291,(ASV72:0.4408611958,ASV26:0.3857335653):0.6419855566):0.9696300547):0.292375467):0.04721779702):0.2640237962):0.8028847694):0.264624364,(((((((ASV651:0.5949600369,ASV61:0.4456931073):0.5540359884,ASV299:0.2602692614):0.9257775801,ASV546:0.9951181626):0.9964064423,(ASV488:0.2884746592,((ASV173:0.03186510503,ASV100:0.6177569439):0.09578146948,(ASV335:0.4593946282,((ASV426:0.07431284362,ASV104:0.242280989):0.6359145339,(ASV292:0.0004060447682,ASV204:0.4532605712):0.1681188166):0.1363362039):0.8112600762):0.2002071028):0.3983859946):0.07057749899,((ASV33:0.2530170807,((ASV253:0.3391273832,ASV619:0.4810444263):0.8555412381,ASV180:0.002326682908):0.2118258837):0.5458695749,ASV252:0.9167173454):0.9721897738):0.3213919054,((((ASV83:0.9960314082,(ASV108:0.8106479407,(ASV430:0.02222369565,ASV636:0.4389243384):0.4438561301):0.3270461294):0.2608019724,(ASV530:0.5620572048,(ASV10:0.9915509706,(ASV125:0.2135747201,ASV143:0.3894818386):0.833436029):0.1949842174):0.5079800743):0.08651880547,(ASV229:0.821006377,ASV278:0.01657327078):0.7710012682):0.9863344226,(((ASV428:0.387808149,(ASV532:0.510138019,ASV633:0.9775211492):0.8754818586):0.4909972805,(ASV290:0.8965404686,((ASV436:0.7080552268,(ASV348:0.4689276158,ASV381:0.7610013366):0.7311794546):0.1756441374,(ASV9:0.9859184993,(ASV199:0.5497217237,ASV114:0.9234533589):0.3050528532):0.3316395588):0.8415051445):0.6659180981):0.9244711276,(ASV345:0.4242256766,ASV671:0.7326322161):0.1297058125):0.2374474222):0.3733925056):0.9411092235,((ASV110:0.6375769507,ASV347:0.5734012625):0.5540763731,ASV473:0.4935416994):0.6979648515):0.2126671206):0.02005841583,((((((ASV392:0.6707232173,((ASV192:0.1298547713,((((ASV452:0.6173582654,ASV520:0.5680239222):0.7891839403,(ASV700:0.9002162726,ASV453:0.6194322347):0.4138109018):0.3342360316,ASV400:0.978022455):0.1626918484,ASV302:0.9447385084):0.480365529):0.699164191,ASV694:0.03488794318):0.3792837111):0.00903435098,(((((ASV357:0.3719059487,ASV146:0.03249276103):0.911145454,ASV217:0.5579657038):0.9874277238,(ASV701:0.09190361155,ASV255:0.8252750677):0.7112297425):0.1283972666,((((ASV343:0.427347607,ASV590:0.05375497718):0.6666787725,(ASV459:0.2111102743,(((ASV79:0.8106158033,ASV624:0.197534764):0.5512926606,ASV339:0.4211630009):0.6661963924,ASV657:0.7828492897):0.9083588442):0.3889747064):0.996759339,((((ASV470:0.3529762474,ASV80:0.6756706275):0.7885530267,ASV363:0.1347283421):0.3168468704,ASV303:0.3113698403):0.7376156221,(ASV582:0.2381916228,ASV680:0.1487060736):0.426386389):0.5655787392):0.8169160557,((ASV102:0.5786068959,(ASV185:0.5081297744,(ASV91:0.8936272208,ASV159:0.2995083679):0.3892559272):0.4596785586):0.5364249565,ASV580:0.9232106269):0.9123507631):0.843124649):0.3345461017,(ASV689:0.1420288079,ASV616:0.3061105434):0.3757119952):0.1713126218):0.196398857,((ASV583:0.9046988857,ASV115:0.4205992301):0.6045903808,(ASV388:0.9118396819,(((ASV216:0.3974873936,((ASV174:0.887834742,ASV434:0.7380244653):0.999674846,ASV20:0.2482433217):0.457632073):0.1169768642,(ASV262:0.6632096209,ASV232:0.4153751447):0.3805749943):0.4470356072,ASV557:0.6823974624):0.3135540551):0.5766349973):0.9253641721):0.6818929277,((ASV374:0.8668980787,ASV394:0.8561478683):0.5369397402,ASV186:0.8416457619):0.9290079069):0.07978371112,(ASV684:0.6903194434,(((ASV264:0.6809735072,ASV70:0.3585227695):0.65725101,((ASV581:0.3034713899,ASV485:0.4808071607):0.8053578231,(ASV588:0.848388457,(ASV664:0.2055948046,ASV322:0.9034750618):0.2144980726):0.9722683365):0.6089135222):0.1488926425,((ASV498:0.4084633407,ASV261:0.9934568494):0.9451573011,ASV687:0.3337019151):0.8263937403):0.5374115976):0.7681955183):0.6012180485,(((ASV415:0.6436175525,((ASV444:0.2120589169,ASV121:0.2541454602):0.1030009086,ASV419:0.9424157082):0.9445905327):0.5089245769,(ASV592:0.2150283954,ASV626:0.8132363157):0.511554484):0.8982100179,(ASV259:0.6943800061,(ASV614:0.7746195027,ASV65:0.42574648):0.452814949):0.9709000292):0.6447382027):0.4807768045):0.4643226515,(((((((ASV558:0.4311443358,ASV8:0.795045424):0.7257664364,(ASV379:0.9847184632,(ASV305:0.601494604,ASV475:0.2684431078):0.720721225):0.06282493914):0.7156647912,((ASV652:0.7643546388,(ASV266:0.2795796359,ASV672:0.8265541566):0.3252240911):0.6961861015,((((ASV492:0.3750749084,ASV605:0.6217556351):0.8846902025,(ASV156:0.3728866838,ASV690:0.5257966381):0.311086901):0.6231934316,(ASV328:0.9125215893,(((ASV650:0.4174603762,ASV155:0.4395857179):0.6318371037,ASV179:0.5191421669):0.06064397516,ASV495:0.6642460304):0.03520356561):0.9875482731):0.5506571333,ASV68:0.9110385897):0.3096728073):0.4342915672):0.5695027628,(((ASV242:0.3310818551,ASV49:0.08784194174):0.8035318279,ASV238:0.665875765):0.3255702697,(ASV454:0.5514661777,ASV230:0.8009489777):0.4684597792):0.9057088364):0.3386605622,ASV586:0.6360160187):0.1513920131,(ASV23:0.07345097838,ASV567:0.9009026636):0.82006632):0.4520541469,((((ASV162:0.6565318333,(ASV223:0.5899779564,(ASV135:0.2536169377,ASV53:0.7307312516):0.5007077679):0.8893818394):0.5683350663,(((ASV462:0.9824557542,ASV25:0.199568223):0.8191100578,((ASV168:0.4363334225,(ASV276:0.4539947864,(ASV645:0.4549949658,ASV221:0.9987354153):0.3467287098):0.9930001921):0.5805766077,ASV293:0.2900332413):0.8966862694):0.8912118829,((((((ASV48:0.4839446091,ASV205:0.3152057496):0.002921416191,ASV552:0.1681158477):0.050211041,((ASV89:0.5968597285,ASV414:0.330465277):0.5760545086,((ASV705:0.03761000512,ASV451:0.129608741):0.2113441378,(ASV237:0.1568957746,((ASV36:0.08653127425,ASV594:0.120258671):0.6554634646,ASV227:0.02952957922):0.8011520342):0.1418568778):0.145407635):0.5495294053):0.5447447046,(ASV163:0.8404187006,ASV618:0.8307716767):0.4227090681):0.941793907,((ASV535:0.977910114,(ASV332:0.1501223866,(ASV673:0.190827003,ASV283:0.1072187058):0.480886203):0.1030352474):0.5092717926,ASV34:0.5712867822):0.9941829399):0.8451115708,((((ASV69:0.5279784165,ASV257:0.2431723804):0.6036505748,ASV140:0.3731552693):0.1575708597,ASV509:0.9782317495):0.3225589625,(ASV301:0.9204021702,ASV325:0.07864113641):0.7991339155):0.2095677285):0.8780270026):0.1742105193):0.02349756518,((ASV541:0.6261134692,ASV576:0.9610312809):0.6029232214,((ASV405:0.7422760364,((ASV218:0.7745674641,((ASV653:0.7018228422,ASV84:0.04225102789):0.006524394732,ASV113:0.8223971105):0.02636962361):0.2550328011,ASV585:0.01255848515):0.7206442659):0.9670770639,(ASV431:0.3380374971,ASV118:0.7050101049):0.2224708172):0.1337143388):0.03630575188):0.9038649027,(ASV42:0.5530541439,(((ASV529:0.07839380042,(ASV523:0.6364148667,ASV447:0.6660689577):0.536479885):0.7843938605,ASV383:0.4792652361):0.4694708087,(ASV427:0.5840489885,ASV467:0.8573974518):0.8431025129):0.9959424543):0.3006935811):0.3339278731):0.2622142392):0.05777533376):0.6940342807):0.62744123,(((((((ASV656:0.6503163099,((ASV418:0.4007522643,ASV660:0.7948162826):0.2838586636,ASV14:0.4682339139):0.7994102868):0.5639982233,ASV450:0.07588082389):0.2828991986,(((ASV139:0.2258831898,ASV203:0.7121496329):0.8467946004,((ASV632:0.8494832367,ASV676:0.1501690417):0.2924724496,ASV82:0.8150061572):0.6262452849):0.3379855051,(ASV207:0.7207933324,(ASV688:0.1522404684,((ASV417:0.3495392534,ASV570:0.8298854427):0.2477876123,(ASV679:0.3099598926,ASV344:0.6728630359):0.7872903643):0.2254040239):0.4844551745):0.7083594589):0.4805236722):0.2278606608,(ASV706:0.04190050601,((ASV359:0.5664338062,ASV556:0.1409251005):0.069896359,ASV109:0.4274865366):0.8778622248):0.5374588952):0.6570770247,((((ASV166:0.1309925045,ASV593:0.1777959021):0.5840616461,(ASV587:0.1152710421,(ASV364:0.3350716655,ASV659:0.5408798535):0.1295964273):0.3703432973):0.8707013587,((ASV251:0.9894442291,ASV101:0.5993388325):0.2385203415,ASV75:0.8456550497):0.04756460851):0.8102275936,ASV389:0.9944977807):0.8408472203):0.8172025771,((((ASV696:0.8714116646,(ASV52:0.04839546978,ASV112:0.8808007319):0.4212932384):0.02667688043,(((ASV93:0.378610793,ASV50:0.4365426581):0.004818904679,((ASV243:0.8484941358,ASV439:0.01845634892):0.6956111891,ASV284:0.255417044):0.4323265061):0.06032802048,ASV638:0.9027759924):0.7307939036):0.1771112408,((((ASV246:0.08747123019,ASV11:0.08035007399):0.6309453323,ASV202:0.3735278852):0.2143918716,((((ASV686:0.1687731198,ASV609:0.1152786857):0.5791246095,(ASV429:0.4421084374,ASV396:0.09202668746):0.242265495):0.3627520825,ASV555:0.5393552082):0.04372345377,((ASV625:0.8964319366,ASV254:0.7643308474):0.6788510417,(ASV319:0.7056680026,(ASV331:0.5379614616,ASV411:0.8992662332):0.01408030116):0.8970729099):0.393812465):0.474376065):0.1974349357,((ASV425:0.5353144275,ASV519:0.1869507905):0.5416321957,ASV312:0.2075282142):0.5977388951):0.610189463):0.6838054471,(((ASV354:0.6294352452,((ASV164:0.8796636679,ASV45:0.4843552399):0.5458075164,ASV559:0.8725337861):0.4764042578):0.3051870428,((((ASV287:0.475355048,ASV642:0.1817751378):0.1421047326,(ASV489:0.4245074519,ASV360:0.2598959918):0.4336615345):0.5648849397,((ASV122:0.8447434823,ASV324:0.9657225772):0.2080625053,(ASV233:0.05353926355,ASV648:0.5016578268):0.04526550672):0.7928964228):0.1308591384,((((ASV458:0.1434042726,ASV298:0.2300175664):0.0228419234,(ASV285:0.7526913378,ASV340:0.2170056002):0.5441171553):0.7836880661,(ASV526:0.5479278369,ASV87:0.8954522368):0.6370473295):0.877335893,(((((ASV446:0.3638825696,ASV472:0.5584940268):0.1221327824,(ASV623:0.5686246806,ASV566:0.6693101637):0.5199419914):0.9107659806,(ASV37:0.9361900659,(ASV697:0.2507068808,ASV81:0.9373799732):0.9391058942):0.5328837659):0.4762091662,(ASV603:0.673976145,(ASV358:0.9825880928,(ASV38:0.2842498773,ASV198:0.7638417881):0.5053949836):0.9171619774):0.4813604231):0.07276531146,(ASV602:0.1510969147,(ASV236:0.9376311847,ASV577:0.1228686131):0.8203217068):0.5863018557):0.956539778):0.990615289):0.6932128882):0.3054158762,(((ASV269:0.4489677371,ASV595:0.06125348597):0.7942357971,((ASV617:0.2598109024,ASV194:0.8389899938):0.9637906004,ASV607:0.5908487167):0.4444028942):0.4620711638,ASV132:0.1355128742):0.7164742642):0.7339986828):0.2344661215):0.9946872941,((((ASV355:0.8023209146,((ASV133:0.5373493312,(ASV214:0.1599620599,ASV97:0.7262534208):0.03500595759):0.5991052494,(ASV150:0.3116330246,ASV500:0.1896828692):0.2384583058):0.5233097973):0.634751067,((ASV282:0.9363014889,ASV17:0.6089013887):0.7630171997,ASV596:0.5919686179):0.3298667523):0.03015201306,((((ASV96:0.02885821625,ASV373:0.269655182):0.4601870906,(ASV27:0.02052091318,ASV575:0.9854799528):0.7965085327):0.7451886584,((ASV73:0.2338710222,(ASV76:0.6841796895,(ASV178:0.8624143,ASV654:0.1133337179):0.9041071737):0.5213177097):0.02667894121,ASV281:0.4405396301):0.00199778215):0.7063610596,ASV310:0.4707050459):0.9552629341):0.6101027648,(((((ASV40:0.01397174806,ASV433:0.6720770886):0.3359352308,(ASV31:0.3179111518,(ASV74:0.7345235895,ASV366:0.3995440074):0.7070032877):0.7505952162):0.6434802283,(ASV640:0.738269039,ASV270:0.5560396665):0.3653074133):0.07882649498,(ASV215:0.8564098382,(ASV35:0.5298768561,ASV481:0.3205116706):0.5918399114):0.4455296751):0.9374895224,(((ASV369:0.1414133382,(ASV228:0.8845033969,ASV224:0.7943416133):0.7938439853):0.1755776706,(((ASV134:0.326478092,((ASV127:0.958801552,ASV85:0.8129840905):0.5803820246,(ASV105:0.8545366812,ASV649:0.9236319694):0.2001514877):0.5514378289):0.8826594774,(ASV250:0.6850131531,ASV160:0.9153178157):0.4481414044):0.3632429752,((ASV342:0.8308772449,ASV130:0.8595332317):0.4389696536,((ASV47:0.4859098364,ASV338:0.3649469388):0.7466473558,ASV534:0.5847576847):0.5406164606):0.526692244):0.1945110825):0.266853865,((ASV63:0.7255813312,(((ASV507:0.814921384,ASV92:0.6424926491):0.9458475267,ASV604:0.703686429):0.3339393116,ASV151:0.71118373):0.4625897813):0.06284234417,((((ASV668:0.6598641777,ASV487:0.6207911631):0.05407811445,(ASV231:0.6810457236,ASV55:0.7310415299):0.1666406675):0.5552514964,ASV516:0.6539983044):0.5182363542,(ASV273:0.01271786168,ASV531:0.1998711552):0.8915213158):0.3343428988):0.2159724347):0.1653458776):0.4627283849):0.3803610958):0.9740784711);
